# Supplementary material for: Associations between community-based aged care services and subjective well-being among older adults in China: the mediating roles of self-rated and mental health
Source: PLoS One. 2026 Apr 6;21(4):e0341877. doi: 10.1371/journal.pone.0341877 (PMC13052906; doi:10.1371/journal.pone.0341877)
Supplement: S1 File — (XLSX) [file pone.0341877.s001.xlsx]

## Sheet: clhls_2018_cross_sectional_data
id	yearin	monthin	dayin	v_bthyr	v_bthmon	prov	a1	type	hukou	residenc	yb32	trueage	a2	a2qt	a41	a42	a43	a51	a52	a53a1	a53a11	a53a2	a53a3	a53a4	a53a5	a53b1	a53b11	a53b2	a53b3	a53b4	a53b5	a53c1	a53c11	a53c2	a53c3	a53c4	a53c5	a53d1	a53d11	a53d2	a53d3	a53d4	a53d5	a53e1	a53e11	a53e2	a53e3	a53e4	a53e5
11000118	2019	2	2	1914	7	11	2	2	1	1	22	104	1		41	2	2	1	2	1		2	72	4	0	2		1	77	5	0
11000218	2019	3	8	1917	10	11	2	2	1	1	3	101	1		13	2	2	1	2	1		1	64	3	0	2		2	62	3	0
11000318	2019	1	18	1918	2	11	2	2	1	1	60	100	1		11	1	1	1	2	1		2	68	3	0	2		1	74	5	0
11000418	2019	2	12	1916	2	11	2	2	1	1	70	103	1		13	2	1	1	2	1		2	64	3	0	2		1	64	3	0
11000518	2019	3	12	1917	3	11	2	2	1	1	30	102	1		32	2	1	1	3	0		1	101	5	0	2		2	63	3	0	8		2	56	0	0
11000618	2019	2	27	1916	8	11	2	2	1	1	85	102	1		14	2	1	1	1	8		2	50	4	0
11000718	2019	3	12	1918	4	11	1	2	1	1	30	100	1		43	2	2	1	3	0		2	102	3	0	2		2	63	3	0	8		2	56	0	0
11000818	2019	1	20	1918	10	11	2	2	1	1	68	100	1		37	1	1	3
11000918	2019	3	7	1918	12	11	2	2	1	1	4	100	1		13	2	2	1	2	1		1	65	3	10	2		2	61	3	0
11001018	2019	1	22	1918	7	11	1	2	1	1	60	100	1		35	2	2	1	2	1		2	72	5	0	3		2	32	5	0
11001118	2019	2	28	1918	4	11	1	2	1	1	69	100	1		11	1	2	1	1	8		2	52	3	0
11001218	2019	2	20	1918	6	11	2	2	1	1	18	100	1		41	2	2	1	3	1		2	66	4	0	1		2	62	4	0	1		2	59	4	0
11001318	2019	2	27	1916	1	11	2	2	1	1	33	103	1		23	1	1	3
11001418	2019	1	29	1918	1	11	1	2	1	1	40	101	1		31	2	1	3	0
11001518	2019	2	28	1919	1	11	1	2	1	1	61	100	1		31	2	1	1	2	1		1	69	3	0	2		2	66	3	0
11001618	2019	1	14	1917	6	11	2	2	1	1	26	101	1		13	2	2	1	3	1		1	60	3	0	2		2	48	2	0	3		1	5	0	0
11001718	2019	3	15	1918	1	11	1	2	1	1	60	101	1		61	2	2	1	1	8		2	5	2	0
11001818	2019	2	2	1918	7	11	2	2	1	1	100	100	1		11	1	1	1	2	1		1	61	4	0	2		2	50	4	0
11001918	2019	1	28	1947	3	11	2	2	1	1	36	71	1		61	2	1	2
11002018	2019	1	30	1945	11	11	2	2	1	1	69	73	1		11	1	1	1	1	7		2	93	0	6
11002118	2019	2	3	1938	11	11	2	2	1	1	62	80	1		13	2	2	2
11002218	2019	1	31	1934	12	11	2	2	1	1	67	84	1		13	2	2	1	1	1		1	58	0	0
11002308	2019	1	22	1922	9	11	2	1	1	1	20	96	1			1	1	1	1	1		2	63	3	0
11002318	2019	1	30	1925	9	11	2	2	1	1	69	93	1		11	1	2	1	1	1		2	73	4	0
11002418	2019	2	1	1927	11	11	2	2	1	1	15	91	1		11	1	1	1	2	1		2	65	3	0	2		1	69	3	0
11002518	2019	1	17	1926	4	11	1	2	1	1	58	92	1		13	2	2	1	2	1		1	66	3	20	2		2	60	3	0
11002618	2019	1	22	1937	10	11	1	2	1	1	50	81	1		36	2	2	1	3	1		1	56	4	0	2		2	56	4	0	3		1	31	5	0
11002718	2018	12	2	1941	11	11	1	2	1	1	50	77	1		11	1	1	1	3	0		2	78	3	0	3		1	18	4	0
11002818	2019	1	22	1951	9	11	1	2	1	1	12	67	1		11	1	1	1	1	0		1	67	4	0
11002908	2019	1	29	1943	6	11	2	1	2	2	75	75						1	1	0		1	77	3	20
11002918	2019	3	5	1948	10	11	1	2	1	1	70	70	1		11	1	1	1	1	0		2	70	3	0
11003008	2019	1	29	1941	7	11	2	1	2	3	77	77	1		11	1	2	2
11003018	2019	2	28	1933	1	11	1	2	1	1	86	86	1		11	1	1	1	5	1		1	61	3	20	2		2	56	4	0	3		1	29	4	20	4		2	25	4	0	5		2	0	0	0
11003108	2019	1	29	1942	10	11	1	1	2	2	76	76						1	1	0		2	74	1	0
11003118	2019	2	13	1925	9	11	1	2	1	1	45	93	1		44	2	1	1	2	0		2	91	2	0	1		1	63	4	0
11003218	2019	2	15	1934	9	11	1	2	1	1	40	84	1		11	1	2	1	2	0		2	82	5	0	1		1	57	5	0
11003318	2019	2	26	1928	8	11	1	2	1	1	70	90	1		37	2	1	1	1	1		2	60	4	0
11003418	2019	2	14	1941	12	11	1	2	1	1	60	77	1		11	1	2	1	3	0		2	78	4	0	1		2	53	4	0	2		1	52	5	10
11003518	2019	2	27	1933	8	11	2	2	1	1	70	85	1		13	2	2	1	2	0		1	92	3	0	1		2	51	3	0
11003618	2019	2	2	1949	3	11	2	2	1	1	49	69	2		11	1	1	2
11003718	2019	2	12	1939	10	11	2	2	1	1	58	79	1		11	1	1	1	2	0		1	79	2	0	1		2	44	5	0
11003818	2019	2	12	1923	12	11	2	2	1	1	58	95	1		11	1	2	1	1	1		2	58	3	0
11003908	2019	3	15	1907	10	11	2	1	1	1	61	111	1		12	2	2	1	2	1		1	86	2	15	1		2	81	3	0
11003918	2019	1	28	1942	7	11	1	2	1	1	76	76	1		11	1	1	1	1	0		2	78	3	0
11004018	2019	1	21	1929	3	11	1	2	1	1	89	89	1		11	1	1	1	3	1		1	58	3	6	3		1	32	5	10	5		1	1	0	0
11004118	2019	2	14	1949	7	11	1	2	1	1	69	69	1		11	1	1	1	1	0		2	69	4	0
11004218	2019	1	17	1923	3	11	1	2	1	1	35	95	1		13	2	1	2
11004318	2019	1	30	1940	9	11	2	2	1	1	59	78	1		13	2	2	1	3	1		1	45	4	10	1		2	52	0	0	3		2	25	5	0
11004418	2019	2	21	1950	12	11	2	2	1	1	43	68	1		11	1	1	1	1	0		1	70	2	2
11004518	2019	2	27	1921	5	11	2	2	1	1	60	97	1		44	2	2	2
11004618	2019	2	2	1924	1	11	2	2	1	1	32	95	1		13	2	2	2
11004718	2019	1	29	1934	2	11	2	2	1	1	65	84	1		13	1	1	1	1	1		2	65	3	0
11004818	2019	2	1	1952	3	11	2	2	1	1	38	66	1		11	1	1	1	1	0		1	67	4	0
11004918	2019	1	25	1943	2	11	2	2	1	1	50	75	1		11	1	2	1	3	0		1	77	3	0	1		1	49	3	60	2		2	45	3	0
11005018	2019	2	28	1931	8	11	2	2	1	1	25	87	1		13	2	2	1	2	1		1	51	4	0	2		2	49	4	0
11005118	2019	1	21	1936	4	11	1	2	1	1	62	82	1		11	2	2	1	1	0		2	86	1	0
11005218	2019	1	21	1948	2	11	1	2	1	1	70	70	1		11	1	1	1	4	0		2	71	3	0	1		1	40	4	10	2		2	38	4	0	3		2	12	1	0
11005318	2019	1	24	1928	12	11	1	2	1	1	70	90	1		13	2	2	1	2	1		2	58	4	0	2		1	58	4	4
11005418	2019	1	28	1923	12	11	2	2	1	1	95	95	1		11	1	1	1	1	1		1	56	3	0
11005518	2019	1	25	1932	9	11	2	2	1	1	80	86	1		12	2	1	1	4	0		1	96	1	0	2		1	60	4	0	1		2	60	4	0	3		2	34	5	0
11005618	2019	1	24	1941	8	11	2	2	1	1	60	77	1		22	2	1	1	1	0		1	80	0	0
11005718	2019	2	25	1949	12	11	2	2	1	1	69	69	1		11	1	1	1	1	0		1	69	3	0
11005818	2019	2	25	1939	11	11	1	2	1	1	25	79	1		13	2	2	1	1	0		2	79	3	0
11005918	2019	2	28	1934	6	11	1	2	1	1	25	84	1		11	1	1	1	1	0		1	888	4	0
11006018	2019	2	21	1928	5	11	1	2	1	1	38	90	1		13	2	2	2
11006118	2019	2	13	1931	8	11	1	2	1	1	38	87	1		37	2	2	1	3	0		2	83	2	0	1		1	57	4	5	2		2	56	4	0
11006218	2019	2	15	1948	10	11	1	2	1	1	25	70	1		11	1	1	1	1	0		2	71	3	0
11006318	2019	2	14	1951	8	11	1	2	1	1	26	67	1		11	1	1	1	1	0		2	61	4	0
11006418	2019	2	18	1945	10	11	1	2	1	1	27	73	1		11	1	1	1	1	0		2	72	3	0
11006518	2019	2	19	1940	12	11	1	2	1	1	34	78	6		11	1	1	1	1	0		2	73	3	0
11006608	2019	1	22	1943	4	11	2	1	1	1	15	75	1		11	1	1	1	1	0		1	77	3	0
11006618	2019	1	30	1936	12	11	1	2	1	1	35	82	1		13	2	2	1	1	0		2	64	4	0
11006708	2019	1	22	1943	4	11	1	1	1	1	16	75	1		11	1	2	1	1	0		2	77	3	5
11006718	2019	1	31	1924	12	11	1	2	1	1	1	94	1		41	2	2	1	2	1		1	62	4	10
11006818	2019	1	23	1925	9	11	2	2	1	1	63	93	1		11	1	1	1	2	1		2	70	3	0	2		1	70	3	10
11006918	2019	1	24	1948	2	11	1	2	1	1	50	70	1		11	1	1	1	1	0		2	69	4	0
11007018	2019	1	24	1945	10	11	2	2	1	1	35	73	1		11	1	1	1	1	0		1	76	5	0
11007118	2019	1	23	1938	3	11	1	2	1	1	50	80	1		13	1	2	2
11007218	2019	1	23	1935	11	11	2	2	1	1	33	83	1		13	2	2	1	2	1		1	54	4	0	2		2	55	4	0
11007318	2019	1	22	1925	4	11	1	2	1	1	34	93	1		13	2	2	1	3	1		1	60	4	15	2		2	59	3	0	3		1	33	5	0
11007408	2019	2	28	1942	8	11	1	1	1	1	58	76						1	1	0		2	74	3	0
11007418	2019	1	21	1919	9	11	2	2	1	1	30	99	1		31	2	1	1	1	8		2	43	3	0
11007518	2019	1	21	1952	8	11	2	2	1	1	20	66	1		12	2	1	2
11007618	2019	1	21	1929	5	11	1	2	1	1	30	89	1		13	2	2	1	1	1		1	56	4	10
11007708	2019	2	26	1942	10	11	2	1	1	1	29	76						1	1	0		1	83	3	0
11007718	2019	1	17	1939	3	11	1	2	1	1	25	79	1		13	2	1	1	1	0		2	75	2	0
11007818	2019	1	16	1923	12	11	1	2	1	1	35	95	1		13	2	2	1	2	1		1	60	4	0	2		2	60	4	0
11007908	2019	3	4	1941	6	11	2	1	1	1	40	77						1	1	0		1	83	2	0
11007918	2019	1	15	1952	5	11	1	2	1	1	28	66	1		13	2	2	1	1	0		2	67	3	0
11008018	2019	1	16	1931	2	11	2	2	1	1	40	87	1		13	2	2	1	1	1		1	64	5	0
11008118	2019	1	17	1940	2	11	2	2	1	1	26	78	1		37	2	2	1	1	0		1	81	2	0
11010118	2019	1	7	1933	11	11	1	2	1	1	50	85	1		36	2	1	1	2	1		2	60	5	0	2		1	62	5	0
11010218	2019	1	20	1931	4	11	1	2	1	1	57	87			37	2	2	3
11010418	2019	1	18	1916	12	11	2	2	1	1	30	102	1		13	2	2	1	1	8		2	55	1	0
11010518	2019	1	14	1917	7	11	2	2	1	1	9	101	1		32	2	1	1	1	1		2	77	3	0
11010605	2019	4	8	1934	4	11	2	1	1	1	51	85	1					1	1	1		1	56	3	0
11010618	2019	1	16	1917	11	11	2	2	1	1	37	101	1		41	2	2	1	1	8		2	60	3	0
11010718	2019	1	18	1915	8	11	2	2	1	1	888	103	1		51	2	2	1	3	0		2	64	5	0	1		1	102	5	0	8		2	62	3	0
11010818	2019	1	14	1917	12	11	1	2	1	1	70	101	1		37	2	2	1	1	1		2	76	5	0
11010918	2019	1	15	1917	12	11	1	2	1	1		101			13		2			1		1	70	3	10
11011018	2019	1	17	1913	12	11	2	2	1	1	79	105	1		13	2	2	1	2	1		1	71	4	0	2		2	70	4	0
11011118	2019	1	14	1916	10	11	2	2	1	1	85	102	1		11	2	2	1	1	1		1	72	3	0
11011218	2019	1	17	1917	10	11	2	2	1	1	12	101	1		13	2	2	1	1	1		1	76	5	0
11011308	2019	3	12	1908	2	11	1	1	1	1	48	111						1	4	1		1	61	5	10	8		2	45	3	0	8		2	47	3	0
11011318	2019	1	10	1915	6	11	2	2	1	1	88	103	1		21	2	2	1	1	3		2	45	5	0
11011418	2019	1	10	1917	4	11	2	2	1	1	38	101	1		11	1	1	1	2	1		2	68	5	0	2		1	70	5	4
11011518	2019	1	16	1916	5	11	2	2	1	1	60	102	1		14	2	2	1	1	8		2	60	3	0
11011618	2019	1	15	1918	1	11	2	2	1	1	76	101	5			2	2	1	2	2		1	70	4	0
11011718	2019	1	18	1916	1	11	1		1	1	50	103	1		37	2	2	1		0		2	80	4	0
11011818	2019	1	18	1915	12	11	1	2	1	1	888	103	1		13	2	2	1		0		2	103	5	0	8		2	62	3	0	1		2	64	5	0
11011918	2019	1	11	1917	2	11	2	2	1	1	84	101	1		32	2	1	1	1	8		2	61	4	0
11012018	2019	1	28	1916	1	11	1	2	1	1	50	103	1		41	2	2	1	2	1		1	70	5	0	1		1	59	5	0
11012118	2019	1	22	1917	6	11	2	2	1	1	888	101	1		13	2	2	1	3	1		2	70	5	0	2		1	73	4	0	1		2	60	4	0
11012218	2019	1	15	1916	6	11	1	2	1	1	2	102	1		13	2	2	1	1	1		2	65	3	0
11012318	2019	1	17	1917	3	11	2	2	1	1	15	101	1		11	1	1	1	2	1		1	61	4	0	2		2	61	3	0
11012418	2019	1	25	1952	5	11	1	2	1	1	60	66	1		11	1	1		2	0		2	63	3	0	3		1	12	3	0
11012518	2019	1	21	1926	2	11	2	2	1	1	20	92	1		12	2	1	1	1	1		2	68	8	5
11012618	2019	1	24	1923	3	11	1	2	1	1	50	95	1		37	2	2	1	1	0		2	87	5	0
11012718	2019	1	22	1945	9	11	1	2	1	1	20	73	1		31	2	1	3
11012818	2019	1	10	1951	3	11	2	2	1	1	60	67	1		11	1	1	1	2	0		1	70	5	3
11012918	2019	1	30	1953	8	11	1	2	1	1	64	65	1		43	2	1	1	2	0		2	65	3	0	1		2	30	5	0
11013018	2019	1	23	1931	2	11	2	2	1	1	20	87	1		11	1	1	1	1	1		1	95	4	0
11013118	2019	1	23	1920	11	11	1	2	1	1		98	1		13	2	2	1		1		2	66	3	0
11013218	2019	1	25	1933	9	11	2	2	1	1	60	85			43	2	1	1	2	1		1	60	5	0	3		1	26	5	0
11013318	2019	1	23	1944	2	11	2	2	1	1		74	1		32	2	1	1	1	0		1	75	5	0
11013418	2019	1	10	1941	3	11	1	2	1	1	35	77	1		13	2	2	1	1	0		2	76	4	0
11013518	2019	1	22	1937	5	11	2	2	1	1	17	81	1		11	1	1	3
11013618	2019	1	2	1934	4	11	2	2	1	1	888	84	1		11	1	1	1	1	1		1	90	3	0
11013718	2019	1	20	1935	5	11	1	2	1	1	20	83	1		11	1	1	3
11013818	2019	1	20	1938	12	11	2	2	1	1	1	80	1		43	2	2	3
11013918	2019	1	10	1937	9	11	2	2	1	1	1	81	1		37	2	2	3
11014018	2019	1	20	1935	1	11	1	2	1	1	30	84	1		11			1		0		2	80	2	0
11014118	2019	1	22	1936	8	11	2	2	1	1	38	82	1		11	1	1	3
11014218	2019	1	30	1950	11	11	1	2	1	1	26	68	1		11	1	1	2
11014318	2019	1	30	1951	9	11	1	2	1	1	30	67	1		13	2	2	1	4	0		2	65	4	0	1		2	40	5	0	2		1	45	5	88	3		2	12	1	0
11014418	2019	1	25	1948	9	11	1	2	1	1	50	70	1		11	1	1	1		0		2	67	3	0	7		2	89	0	0	3		2	13	3	0
11014518	2019	1	30	1951	9	11	1	2	1	1	30	67	1		13	2	2	1	3	0		2	65	3	0	2		2	37	5	0	1		2	40	5	0
11014618	2019	1	30	1945	2	11	1	2	1	1	40	73	1		41	1	1	1	4	0		2	70	3	0	1		1	40	5	0	2		2	36	5	0	3		1	6	2	0
11014718	2019	1	20	1947	6	11	1	2	1	1	30	71	1			1	1	1	1	0		2	888		0
11014818	2019	1	25	1923	12	11	2	2	1	1	65	95	1		11	1	1	1	3	1		1	55	4	0	2		2	52	4	0
11014918	2019	1	23	1921	7	11	2	2	1	1	50	97	1		31	2	1	2
11015018	2019	1	23	1924	1	11	2	2	1	1	68	95	1		13	2	1	1	2	1		1	68	4	0	2		2	68	4	6
11015118	2019	1	30	1919	1	11	1	2	1	1	46	100			13	2	2	1	1	1		1	64	3	0
11015218	2019	1	23	1920	11	11	2	2	1	1	61	98	1		42	2	1	2
11015318	2019	1	22	1921	5	11	2	2	1	1	50	97	1		11	1	1
11015418	2019	1	14	1928	1	11	1	2	1	1	50	91	1		14	2	2	1	3	1		1	49	3	5	2		2	888	3	0	3		2	10	2	0
11015518	2019	1	30	1924	12	11	2	2	1	1	80	94	1		13	2	2	1	2	1		1	64	5	0	2		2	64	4	0
11015618	2019	1	10	1925	10	11	2	2	1	1	888	93	1		11	1	2	3
11015718	2019	1	21	1928	5	11	1	2	1	1	60	90	1		31	2	1	1	1	1		2	59	4	0
11015818	2019	1	20	1926	6	11	1	2	1	1	70	92	8		51	2	1			1		2	58	5	0	2		1	57	5	0
11015918	2019	1	21	1925	3	11	2	2	1	1	63	93	1		37	2	2	1	1	8		2	47	3	0
11016018	2019	1	21	1928	1	11	1	2	1	1	15	91	1		13	2	1	2
11016118	2019	1	24	1932	6	11	1	2	1	1	60	86	1		37	2	2	1	2	0		2	84	3	0	1		2	61	4	0
11016218	2019	1	30	1921	6	11	2	2	1	1	25	97	1		41	2	2	1	1	8		2	62	4	0
11016308	2019	1	22	1923	7	11	1	1	1	1	30	95						1	3	2		2	64	3	0	3		2	38	5	0	4		1	40	3	2
11016318	2019	1	26	1921	5	11	1	2	1	1	44	97	1		13	2	1	1	5	1		1	68	3	0	1		2	65	3	0	1		2	61	4	0	3		1	42	5	0	4		2	42	4	0
11016418	2019	1	20	1930	4	11	2	2	1	1	62	88	1		12	1	1	1	4	1		1	51	5	0	2		2	47	5	0	3		2	17	3	0
11016518	2019	1	25	1929	2	11	2	2	1	1	65	89	1		33	2	2	1	1	1		1	64	4	20
11016618	2019	1	22	1933	6	11	1	2	1	1	10	85	1		61	2	2	1		0		2	87	5	0
11016718	2019	1	22	1933	12	11	1	2	1	1	1	85	1		37	2	1	3
11016918	2019	1	10	1948	8	11	2	2	1	1	35	70	1		11	1	1	1	3	1		2	40	5	0	2		1	45	5	88	3		2	10	1	10
11017018	2019	1	10	1952	7	11	2	2	1	1	66	66	1		11	1	1	1	1	0		1	69	5	0
11017118	2019	1	10	1942	11	11	1	2	1	1	25	76	1		37	2	1	1	3	0		2	71	3	0	1		2	45	5	0	0		2	101	0	88
11017218	2019	1	22	1921	11	11	2	2	1	1	30	97	1		32	2	1	1	2	1		2	66	4	0	2		2	66	5	0
11017318	2019	1	7	1948	2	11	1	2	1	1	10	70	1		11		1	1	3	1		2	43	5	0	3		2	7	2	0
11017418	2019	1	20	1940	9	11	2	2	1	1	54	78	1		61	2	1	1	1	0		1	78	5	0
11017518	2019	1	9	1938	7	11	1	2	1	1	38	80	1		41	2	2	1	2	0		2	80	2	88	3		1	21	5	88
11017618	2019	1	9	1938	7	11	2	2	1	1	50	80	1		13	2	2	1	3	0		1	87	3	0	1		1	60	5	0	2		2	888	5	0	3		2	888	5	0
11017718	2019	1	10	1948	5	11	2	2	1	1	29	70	1		13	2	2	1	2	0		1	76	4	0
11017818	2019	1	20	1937	6	11	2	2	1	1	58	81	1		42	2	1	1	2	1		1	50	5	0	2		2	45	5	0
11017918	2019	1	9	1949	7	11	2	2	1	1	20	69	6		11	1	1	1	3	0		1	77	5	0	1		1	40	5	0	2		2	40	5	0
11018018	2019	1	9	1941	6	11	1	2	1	1	20	77	1		21	2	1	1	3	0		2	69	4	0	1		1	40	5	0	2		2	40	5	0
11018118	2019	1	9	1941	2	11	1	2	1	1	10	77	1		11	2	1	1	1	0		2	69	4	0
11018218	2019	1	9	1938	1	11	1	2	1	1	40	81	1		13	2	1	2
11018318	2019	1	9	1951	1	11	2	2	1	1	36	68	1		50	2	2	1	3	0		1	75	0	0
11018418	2019	1	9	1933	2	11	2	2	1	1	28	85	1		13	2	2	1	2	1		1	66	5	0	2		2	66	5	0
11018518	2019	1	9	1940	6	11	2	2	1	1	78	78	1		11	1	1	1	3	0		1	82	5	4	1		2	51	1	88	3		1	21	5	99
11018618	2019	1	9	1950	12	11	2	2	1	1	23	68	1		51	2	1	1	1	0		1	74	2	7
11018718	2019	1	9	1943	7	11	1	2	1	1	50	75	1			2	2	1	1	0		2	68	3	0
11018818	2019	1	9	1945	6	11	2	2	1	1	20	73	1		12	2	1	1	2	0		1	81	5	0
11018918	2019	1	10	1937	2	11	1	2	1	1	20	81	1		33	2	1	1		0		2	79	5	0
11019018	2019	1	10	1942	1	11	2	2	1	1	19	77	6		61	2	1	2
11019118	2019	1	10	1947	6	11	1	2	1	1		71	1		32	2	1	1	1	0		2	68	5	0
11019218	2019	1	21	1933	10	11	1	2	1	1	65	85	1		13	2	2	1	1	8		2	40	3	0
11019318	2019	1	10	1946	10	11	2	2	1	1	40	72	1		21	2	2	2
11019418	2019	1	10	1938	8	11	2	2	1	1	20	80	1		11	1	1	3
11019518	2019	1	10	1940	12	11	2	2	1	1	37	78	1		11	1	1	3
11019618	2019	1	10	1940	10	11	2			1	20	78	1		14	2	1	3
11019718	2019	1	15	1923	3	11	1	2	1	1	36	95	1		13	2	2	1	6	1		2	56	3	0	3		2	33	5	0	4		1	36	5	0	3		1	3	0	0
11019818	2019	1	10	1950	8	11	2	2	1	1	20	68	1		11	1	1	1	1	0		1	76	4	0
11019918	2019	1	8	1928	12	11	1	2	1	1	40	90	1		12	2	1	3
11020018	2019	1	10	1952	8	11	2	2	1	1	66	66	2		11	1	1	2
11020118	2019	2	1	1918	12	11	2	2	2	1	1	100	6		22	2	1	3
11020218	2019	1	22	1918	2	11	1	2	1	1	6	100	1		11	1	1	3
11020318	2019	2	22	1914	10	11	2	2	1	1	18	104	1		11	1	1	1	3	2		1	89	5	10	7		2	42	1	0
11020418	2019	2	28	1915	4	11	1	2	1	1	5	103	1		37	1	1	1	2	1		2	60	5	0	2		1	62	5	0
11020518	2019	2	22	1913	9	11	2	2	1	1	25	105						1	3	1		1	83	5	0	2		2	82	5	0	8		2	52	2	0
11020618	2019	2	19	1917	9	11	2	2	1	1	1	101	1		37	2	2	3
11020718	2019	2	19	1917	3	11	2	2	1	1	41	101	1		21	2	1	1	2	1		1	78	4	0	2		2	75	4	0
11020818	2019	2	28	1917	7	11	1	2	1	1	65	101	1		23	2	1	1	1	1		1	70	5	0
11020918	2019	3	1	1915	10	11	2	2	1	1	11	103	1		11	1	2	1	5	1		2	60	5	0	2		1	59	4	0	3		2	33	5	0	4		1	35	5	0
11021018	2019	2	27	1915	11	11	1	2	1	1	27	103	1		14	2	2	1	2	0		2	90	3	0	8		2	47	3	0
11021118	2019	2	25	1917	10	11	2	2	1	1	6	101	1		11	1	2	1	2	1		1	61	4	88	2		2	60	4	0
11021218	2019	2	27	1917	8	11	1	2	1	1	25	101	1		11	1	1	1	2	8		2	55	1	0
11021318	2019	2	27	1916	4	11	1	2	1	1	30	102	1		11	1	1	1	3	0		2	90	0	0	1		2	55	4	0	2		1	58	4	0
11021418	2019	3	4	1917	1	11	2	2	1	1	17	102	1		11	1	1	1	2	1		1	62	4	20	2		2	62	4	0
11021518	2019	2	22	1917	2	11	2	2	1	1	69	102	1		43	2	2	1	3	1		1	59	5		2		2	50	5		8		2	53
11021618	2019	2	26	1917	10	11	2	2	1	1	5	101	1		51	2	1	1	1	1		2	67	5	0
11021718	2019	3	12	1915	7	11	1	2	1	1	31	103	1		32	2	1	1	5	1		2	75	5	0	1		1	71	4	20	2		2	55	4	0	8		1	63	3	0
11021818	2019	2	19	1914	5	11	2	2	1	1	3	104	1		33	2	2	3
11021918	2019	3	6	1923	3	11	2	2	1	1	70	96	1		32	2	2	3
11022018	2019	3	6	1924	1	11	2	2	1	1	3	95	1		11	1	1	3
11022118	2019	3	6	1928	5	11	2	2	1	1	10	90	1		21	2	1	3
11022218	2019	3	7	1927	2	11	1	2	1	1	5	92	1		11	1	1	3
11022318	2019	3	6	1928	1	11	1	2	1	1	2	91	1		15	2	2	3
11022418	2019	3	6	1928	8	11	1	2	1	1	8	90	1		12	1	1	3
11022518	2019	3	6	1921	12	11	1	2	1	1	10	97	1		11	1	1	3
11022618	2019	3	6	1928	5	11	2	2	1	1	13	90	1		13	2	2	3
11022718	2019	3	8	1922	10	11	2	2	1	1	96	96	1		11	1	1	3
11022818	2019	3	6	1926	8	11	2		1	1	60	92	1		37	2	2	3
11022918	2019	3	6	1927	2	11	1	2	1	1	12	92	1		22	2	2	3
11023018	2019	3	16	1927	1	11	2	2	1	1	5	92	1		51	2	2	3
11023118	2019	3	6	1928	3	11	1	2	1	1	8	91	1		11	1	1	3
11023218	2019	3	6	1923	10	11	2	2	1	1	60	95	1		11	1	1	3
11023318	2019	3	6	1932	7	11	2	2	1	1	888	86	1		13	2	2	3
11023418	2019	3	6	1936	12	11	2	2	1	1	8	82	1		11	1	1	3
11023518	2019	3	16	1933	3	11	1	2	1	1	50	86	1		13	2	2	3
11023618	2019	3	6	1938	6	11	1	2	1	1	15	80	1		11	1	1	2
11023718	2019	3	16	1937	8	11	2		1	1	50	81	1		13	2	2	3
11023818	2019	3	6	1935	5	11	1	2	1	1	8	83	1		11	1	1	3
11023918	2019	3	6	1934	9	11	2	2	1	1	1	84	1		21	2	1	3
11024018	2019	3	6	1936	10	11	2	2	1	1	2	82	1		11	1	1	3
11024118	2019	3	6	1937	7	11	1	2	1	1	3	81	1		32	2	2	3
11024218	2019	3	6	1937	6	11	2	2	1	1	4	81	1		13	2	2	3
11024318	2019	3	6	1939	10	11	2	2	1	1	2	79	1		42	2	1	3
11024418	2019	3	7	1934	5	11	2	2	1	1	84	84	1		22	2	1	3
11024518	2019	3	6	1936	2	11	2	2	1	1	3	83	1		32	2	2	3
11024618	2019	3	6	1935	11	11	2	2	1	1	45	83	1		41	2	1	3
11024718	2019	3	6	1933	10	11	1	2	1	1	2	85	1		11	2	2	3
11024818	2019	3	6	1928	6	11	2	2	1	1	8	90	1		31	2	1	3
11024918	2019	3	6	1939	12	11	2	2	1	1	0	79	1		37	2	1	1	2	0		1	84	3	0
11025018	2019	3	6	1949	12	11	2	2	1	1	3	69	1		11	1	1	3
11025118	2019	3	16	1942	6	11	1	2	1	1	2	76	1		21	2	1	3
11025218	2019	3	6	1934	6	11	1	2	1	1	84	84	1		11	1	1	3
11025318	2019	3	6	1939	4	11	1	2	1	1	79	79	1		11	1	2	3
11025418	2019	3	6	1941	11	11	1	2	1	1	1	77	1		12	2	1	3
11025518	2019	3	6	1939	7	11	2	2	1	1	0	79	1		13	2	2	3
11025618	2019	3	6	1943	10	11	2	2	1	1	2	75	1		11	1	2	3
11025718	2019	3	6	1940	8	11	1	2	1	1	72	78	1		11	1	1	3
11025818	2019	3	6	1952	1	11	2	2	1	1	9	67	1		23	2	1	3
11025918	2019	3	6	1945	9	11	1	2	1	1	3	73	1		11	1	1	3
11026018	2019	3	5	1931	10	11	2	2	1	1	17	87	1		11	1	1	3
11026118	2019	3	6	1947	9	11	2	2	1	1	41	71	1		11	1	1	3
11026218	2019	3	6	1942	12	11	2	2	1	2	76	76	1		11	1	1	3
11026318	2019	3	6	1952	12	11	2	2	1	1	35	66	1		33	2	1	3
11026418	2019	3	8	1944	3	11	2	2	1	1	70	75	1		33	2	1	3
11026518	2019	3	16	1937	1	11	1	2	1	1	2	82	1		11	1	2	3
11026618	2019	3	6	1940	8	11	2	2	1	1	1	78	1		11	1	1	3
11026718	2019	3	7	1943	10	11	2	2	1	1	20	75	1		11	1	1	3
11026818	2019	3	6	1946	4	11	2	2	1	1	1	72	1		11	1	1	3
11026918	2019	3	6	1940	11	11	2	2	1	1	40	78	1		11	1	1	3
11027018	2019	3	6	1943	6	11	2	2	1	1	55	75	1		13	2	2	3
11027118	2019	3	6	1949	2	11	1	2	1	1	1	70	1		13	2	1	3
11027218	2019	3	6	1939	10	11	1	2	1	1	3	79	1		13	2	2	3
11027318	2019	3	6	1942	3	11	1	2	1	1	3	77	1		11	1	1	3
11027418	2019	3	6	1951	5	11	1	2	1	1	60	67	1		11	1	1	3
11030118	2019	3	10	1919	3	11	1	2	1	1	40	100	1		12	1	1	1	1	8		2	48	3	0
11030218	2019	3	8	1916	9	11	2	2	1	1	9	102	1		37	1	2	1	1	8		2	46	3	0
11030318	2019	3	11	1929	10	11	1	2	1	1	33	89	1		13	1	2	1	3	0		2	87	0	0	1		1	56	3	3	2		2	54	4	0
11030418	2019	3	12	1928	2	11	2	2	1	1	62	91	1		13	1	2	1	1	1		2	60	4	0
11030518	2019	3	13	1939	1	11	2	2	1	1	60	80	1		13	1	2	2
11030618	2019	3	14	1951	8	11	2	2	1	1	16	67	1		14	1	1	1	1	0		1	69	4	20
11030718	2019	3	15	1949	1	11	1	2	1	1	30	70	1		11	1	1	1	1	0		2	69	3	0
11030818	2019	3	15	1947	12	11	2	2	1	1	30	71	1		13	1	2	1	1	0		1	77	3	3
11030918	2019	3	15	1935	8	11	1	2	1	1	18	83	1		13	1	2	1	1	8		2	56	3	0
11031018	2019	3	15	1915	8	11	1	2	1	1	60	103	1		13	2	2	1	2	1		1	62	3	0	8		2	59	3	0
11031118	2019	3	15	1945	8	11	2	2	1	1	26	73	1		11	1	1	2
11031218	2019	3	15	1938	8	11	2	2	1	1	36	80	1		23	2	1	1	4	3		1	31	5	20	4		2	32	5	0	5		1	5	0	0	0		1	88	4	0
11031318	2019	3	14	1928	3	11	2	2	1	1	64	91	1		31	2	1	1	4	1		1	56	5	0	2		2	55	4	0	3		1	24	5	0	0		1	89	4	0
11031418	2019	3	14	1926	10	11	2	2	1	1	32	92	1		11	1	2	2
11031618	2019	3	16	1953	7	11	2	2	1	1	33	65	1		13	2	2	1	1	0		1	72	4	20
11031718	2019	3	15	1944	7	11	2	2	1	1	26	74	1		11	1	1	2
11031818	2019	3	15	1931	6	11	2	2	1	1	35	87	1		13	2	1	1	2	1		2	62	5	0	3		2	36	5	0
11031918	2019	3	18	1945	12	11	2	2	1	1	50	73	1		33	2	2	1	1	0		1	74	5	35
11032018	2019	2	27	1916	1	11	1	2	1	1	40	103	1		43	2	2	1	2	1		1	56	5	20	8		2	48	3	0
11032118	2019	2	28	1917	12	11	1	2	1	1	13	101	1		13	2	2	1	4	0		2	90	5	0	1		2	68	5	0	2		1	68	4	2
11032218	2019	3	13	1928	12	11	2	2	1	1	25	90	1		11	1	1	1	1	8		2	56	3	0
11032318	2019	3	12	1955	2	11	2	2	1	1	25	64	1		11	1	1	1	5	0		1	66	3	0	1		1	37	5	0	2		1	36	5	0	3		1	4	0	0
11032418	2019	3	6	1946	1	11	1	2	1	1	7	73	1		11	1	2	1	4	0		2	71	2	0	1		2	42	5	0	2		1	51	5	0	3		2	10	1	0
11032518	2019	3	14	1928	2	11	1	2	1	1	9	91	1		14	2	1	1	2	1		2	56	4	0	2		1	54	4	0
11032618	2019	3	19	1934	7	11	1	2	1	1	31	84	1		11	1	1	1	1	0		2	60	4	0
11032718	2019	3	18	1935	6	11	2	2	1	1	40	83	1		11	1	2	2	1	8		2	48	3	0
11032818	2019	3	2	1916	8	11	1	2	2	1	60	102	1		13	2	2	1	3	1		1	56	4	5	2		2	49	4	4	3		2	22	5	0
11032918	2019	3	19	1928	8	11	2	2	1	1	90	90	1		11	1	1	1	1	1		2	59	4	0
11033018	2019	3	13	1917	11	11	2	2	1	1	68	101	1		31	2	1	2
11033118	2019	3	19	1924	10	11	2	2	1	1	70	94	1		22	2	1	2	2	8		2	50	3	0	8		2	50	3	0
11033218	2019	3	15	1932	5	11	2	2	1	1	74	86	1		11	1	2	2	1	8		2	55	3	0
11033318	2019	3	18	1938	2	11	2	2	1	1	60	81	1		11	1	2	1	2	1		2	56	4	0
11033418	2019	3	18	1948	7	11	2	2	1	1	70	70	1		11	1	1	1	5	0		1	74	4	0	1		2	35	5	0	2		1	40	5	20	3		1	7	2	0	0		2	105	0	0
11033518	2019	3	15	1950	12	11	2	2	1	1	58	68	1		14	2	2	1	1	0		1	75	5	0
11033718	2019	3	1	1917	8	11	2	2	1	1	7	101	1		11	1	2	3
11033818	2019	3	11	1919	5	11	2	2	1	1	19	99	1		11	1	1	1	1	1		2	78	3	0
11033918	2019	3	13	1951	10	11	2	2	1	1	40	67	1		13	2	2	1	1	0		1	68	5	5
11034518	2019	3	18	1917	8	11	2	2	1	1	31	101	1		13	2	2	1	1	1		1	63	5	5
11034618	2019	3	4	1918	10	11	2	2	1	1	2	100	2		31	2	1	3
11034718	2019	3	5	1940	5	11	2	2	1	1	19	78	1		42	2	2	1	2	0		1	79	5	0
11034818	2019	3	8	1923	9	11	2	2	1	1	40	95	7		11	1	1	1	2	1		1	59	5	0	2		2	58	5	0
11034918	2019	3	6	1933	1	11	2	2	1	1	15	86	1		13	2	2	1	1	0		1	81	2	0
11035018	2019	2	25	1917	6	11	1	2	1	1	17	101	1		11	1	1	1	2	1		1	28	1	40	1		1	55	4	0	1		2	67	3	0	1		1	64	3	0	2		2	53	4	0
11035102	2019	1	17	1933	11	11	2	1	2	2	70	85						1	3	0		1	87	0	0	1		1	53	3	0	2		2	48	3	0
11035118	2019	3	8	1926	11	11	1	2	1	1	58	92	1		37	2	2	1	2	1		1	58	4	0	2		2	51	5	0
11035218	2019	3	6	1948	6	11	2	2	1	1	18	70	1		31	2	2	1	1	0		1	76	4	0
11035302	2019	1	17	1937	8	11	1	1	1	2	79	81						1	1	0		2	80	2	3
11035318	2019	3	6	1938	3	11	1	2	1	1	65	81	1		13	2	2	1	1	0		2	85	2	0
11035418	2019	3	7	1945	8	11	1	2	1	1	1	73	1		32	2	1	1	1	0		2	73	5	0
11035518	2019	3	6	1916	10	11	2	2	1	1	16	102	1		13	2	2	1	1	1		1	75	5	0
11035618	2019	3	17	1945	9	11	1	2	2	1	73	73	1		11	1	2	2	1	0		2	73	2	0
11035718	2019	3	18	1939	11	11	1	2	1	1	10	79	1		11	1	2	1	1	0		2	74	5	0
11035802	2019	1	14	1929	7	11	2	1	2	3	68	89	1		11	1	2	1	1	0		1	87	0	0
11035818	2019	3	18	1933	6	11	2	2	1	1	2	85	1		13	2	2	1	2	1		2	62	1	88	1		1	60	3	0
11035918	2019	3	18	1950	12	11	2	2	1	1	18	68	1		11	1	1	1	4	0		1	72	3		1		1	39	5		2		2	39	3		3		1	9	2
11036018	2019	3	18	1944	4	11	2	2	1	3	50	74			11	1	1	1	1	0		1	85	0	20
11036102	2019	2	18	1932	6	11	1	1	2	2	22	86						1	10	1		1	62	3	0	2		2	57	3	0	3		2	36	4	20	4		2	33	4	0	5		2	7	2	0
11036118	2019	3	18	1919	1	11	2	2	1	1	6	100	1		13	2	2	1	6	1		2	67	3	0	2		1	67	3	10	3		1	38	5	0	4		2	36	5	0	5		1	2	0	0
11036218	2019	3	19	1925	5	11	2	2	1	1	82	93	1		13	2	1	2	4	0		2	95	3	88	1		2	73	5	88
11036318	2019	3	20	1926	12	11	2	2	1	1	50	92	1		13	2	2	1	2	1		1	61	3	20	2		2	48	3	20
11036418	2019	3	20	1933	10	11	1	2	1	3	6	85	1		11	1	1	3
11036515	2019	3	11	1923	2	11	1	2	2	3	7	96	1		13	2	2	3
11036602	2019	2	18	1934	7	11	2	1	2	2	84	84						1	1	1		1	63	4	0
11036618	2019	3	14	1945	2	11	2	2	1	3	10	74	1		42	2	1	3
11036718	2019	3	14	1926	3	11	2	2	2	3	3	93	1		11	1	2	3
11036818	2019	3	21	1954	10	11	2	2	1	3	6	64	1		11	2	2	1	4	0		1	63	3	10	1		1	37	5	0	2		2	37	5	0	5		2	9	2	0
11036918	2019	3	20	1936	3	11	2	2	1	1	60	83	2		11	1	2	1	3	1		1	52	5	0	1		2	50	5	0	3		2	27	5	0
11037002	2019	3	2	1936	2	11	1	1	1	1	37	83						1	1	0		2	81	3	0
11037018	2019	3	22	1949	2	11	1	2	1	1	69	70	1		11	1	2	2
11037318	2019	3	13	1915	6	11	2	2	1	3	38	103	1		13	2	2	1	5	1		1	68	1	20	2		2	66	0	3	3		1	43	3	0	4		2	37	4	0	5		2	12	2	0
11037418	2019	3	14	1927	3	11	2	2	1	3	60	92	1		41	2	2	2
11037518	2019	3	12	1937	7	11	1	2	1	3	60	81	1		13	2	2	1	1	0		2	75	2	0
11037618	2019	3	13	1947	10	11	1	2	1	3	45	71	1		13	2	2	1	1	0		2	71	4	0
11037702	2019	1	29	1926	1	11	1	1	1	1	44	93						1	2	1		1	55	4	0	2		2	55	4	0
11037718	2019	3	12	1943	10	11	2	2	1	3	60	75	1		23	2	2	1	1	0		1	81	4	0
11037818	2019	3	19	1952	6	11	1	2	1	3	30	66	1		11	1	1	1	1	0		2	65	3	0
11038218	2019	3	25	1919	6	11	2	2	1	1	4	99	1		11	1	2	3
11038318	2019	3	25	1925	9	11	2	2	1	2	11	93	1		23	2	2	3
11038418	2019	3	24	1931	1	11	2	2	2	3	71	88	1		11	1	2	2
11038518	2019	3	18	1937	11	11	2	2	2	3	81	81	1		11	1	2	1		1		1	52	3	20
11038602	2019	3	18	1923	9	11	2	1	1	1	60	95	1		11	2	2	1	4	1		1	60	4	0	2		2	50	5	0	3		1	26	5	0
11038618	2019	3	25	1943	8	11	2	2	1	3	888	75	1		11	1	1	3
11038718	2019	3	14	1949	12	11	1	2	2	3	69	69	1		11	1	2	1	1	0		2	68	1	0
11038818	2019	3	21	1952	7	11	1	2	2	3	66	66	1		11	1	2	1	4	0		2	67	2	0	1		1	39	5	0	2		2	39	4	0	3		1	16	3	0
11039102	2019	1	17	1936	4	11	1	1	1	1	20	82						1	4	1		1	51	4	0	2		2	53	4	0	3		2	26	5	0
11039118	2019	3	13	1919	5	11	2	2	1	1	40	99	1		11	1	1	1	1	1		1	69	5	0
11039218	2019	3	13	1914	4	11	2	2	1	1	7	104	1		13	2	2	3
11039318	2019	3	13	1919	5	11	2	2	1	1	15	99	1		37	2	2	1	2	2		2	57	5	0	1		1	60	5	2
11039418	2019	3	20	1919	1	11	2	2	1	1	15	100	6		21	2	1	1	2	1		2	62	5	0	2		1	64	5	0
11039518	2019	3	23	1916	8	11	2	2	1	1	2	102	1		13	2	2	2
11039602	2019	1	28	1937	1	11	2	1	1	1	28	82						1	1	1		1	58	3	20
11039702	2019	1	28	1933	5	11	1	1	1	1	24	85	1					1	1	0		2	86	2	0
11040118	2019	3	15	1917	3	11	2	2	1	2	32	102	1		11	1	1	1	2	1		2	84	4	0
11040218	2019	3	15	1928	7	11	1	2	1	2	15	90	1		13	2	2	1	2	0		2	88	0	0	8		2	56	3	0
11040318	2019	3	15	1948	7	11	1	2	1	2	38	70	1		11	1	2	1	2	0		2	70	3	0
11040418	2019	3	15	1936	11	11	1	2	1	2	23	82	1		13	2	2	1	3	1		1	52	2	0	2		2	51	5	0	3		2	25	5	0
11040518	2019	3	13	1914	12	11	2	2	2	2	15	104	1		11	1	2	1	1	1		2	69	3	0
11040618	2019	3	13	1944	7	11	2	2	2	2	15	74	1		32	2	1	1	3	1		1	48	3	0	2		2	46	3	0	3		1	23	5	0
11040718	2019	3	13	1951	12	11	2	2	2	2	14	67	1		11	1	2	1	4	1		1	41	3	20	1		2	41	4	0	3		2	14	3	0
11040818	2019	3	13	1933	11	11	2	2	2	2	70	85	1		11	1	2	1	3	1		1	52	3	0	2		2	51	3	0	3		1	26	5	0
11040918	2019	3	19	1923	6	11	2	2	1	2	40	95			11	1	2	2
11041018	2019	3	21	1917	9	11	2	2	2	2	80	101	1		11	1	2	1	5	1		1	77	3	0	2		2	76	1	0	3		1	48	3	0	4		2	46	3	0	5		1	22	5	0
11041118	2019	3	21	1926	5	11	2	2	1	2	50	92	1		11	1	2	1	2	1		1	75	3	10	2		2	67	4	0
11041218	2019	3	21	1945	12	11	2	2	2	2	10	73	1		11	1	2	1	1	0		1	73	3
11041318	2019	3	21	1934	10	11	2	2	2	2	60	84	1		11	1	2	1	2	1		1	57	3	0	2		2	61	3	0
11041418	2019	3	19	1925	12	11	1	2	2	2	27	93	1		11	1	2	1	3	1		1	48	2	0	2		2	48	3	0	3		2	24	5	0
11041502	2019	3	12	1925	12	11	2	1	1	3	46	93	1					1	1	1		1	55	3	0
11041518	2019	3	18	1917	6	11	2	2	2	2	86	101	1		11	1	2	1	3	1		1	64	3	0	2		2	63	3	0
11041618	2019	3	18	1953	6	11	1	2	2	2	62	65	1		11	1	2	1	4	1		2	63	0	20	1		1	40	3	30	2		2	36	2	0	3		2	14	3	0
11041718	2019	3	18	1943	3	11	1	2	2	2	5	76	1		11	1	2	1	4	0		2	68	3		3		2	9	1		3		1	2	0
11041818	2019	3	18	1929	6	11	1	2	2	2	15	89	1		11	1	2	2
11041918	2019	3	18	1921	11	11	1	2	1	2	40	97	1		11	1	2	1	2	1		1	55	3	10	2		2	56	3	0
11042018	2019	3	20	1916	12	11	2	2	1	2	102	102	1		11	1	2	1	2	1		2	63	4	0	8		2	58	3	0
11042118	2019	3	20	1931	7	11	2	2	1	2	87	87	1		11	1	2	1	5	1		1	67	3	0	2		2	66	3	0	3		1	41	3	0	4		2	41	3	0	5		1	19	4	0
11042202	2019	1	17	1933	10	11	1	1	1	1	60	85						1	2	0		2	83	1	0
11042218	2019	3	20	1952	4	11	2	2	1	2	1	66	1		11	1	2	1	1	0		1	65	3	1
11042318	2019	3	20	1940	6	11	2	2	1	2	78	78	1		11	1	2	1	3	0		1	81	2	0	1		1	57	3	8	2		2	56	4	0
11042418	2019	3	21	1917	11	11	2	2	2	2	11	101	1		12	2	2	1	2	1		1	61	3	10	2		2	59	4	0
11042518	2019	3	26	1924	11	11	2	2	2	2	94	94	2		11	1	2	1	2	1		1	66	3	0	8		2	888	1	0
11042618	2019	3	27	1934	8	11	2	2	2	2	74	84	1		11	2	2	1	3	1		1	57	3	20	2		2	56	3	0	3		1	18	3	0
11042718	2019	3	29	1945	8	11	2	2	2	2	22	73	1		11	1	2	1	1	0		1	75	2
11042818	2019	3	19	1918	12	11	2	2	1	2	64	100	1		37	2	2	1	1	1		1	69	3	6
11042918	2019	3	19	1953	5	11	2	2	1	2	41	65	1		37	2	2	1	1	0		1	66	3	8
11043018	2019	3	19	1939	9	11	2	2	1	2	37	79	1		11	2	2	1	4	1		1	49	3	10	2		2	47	3	0	3		2	22	5	0
11043118	2019	3	19	1933	8	11	2	2	1	2	85	85	1		11	1	1	1	1	1		2	63	3	0
11043218	2019	3	19	1921	7	11	2	2	2	2	60	97	1		11	1	2	1	3	1		2	56	4	0	2		1	58	4	3	3		1	32	5	1
11043318	2019	3	22	1916	6	11	2	2	1	1	46	102	1		33	2	1	1	1	1		1	72	3	1
11043418	2019	3	22	1949	3	11	1	2	1	2	10	70	1		11	1	2	1	1	0		2	72	4
11043518	2019	3	22	1938	7	11	1	2	1	2	18	80	1		11	1	2	1	1	0		2	77	3	0
11043618	2019	3	22	1929	2	11	1	2	1	2	16	90	1		13	2	2	1	1	1		2	57	4	0
11043718	2019	3	25	1918	2	11	2	2	1	1	4	101	1		37	2	2	3
11043818	2019	3	25	1953	4	11	2	2	1	2	14	65	1		11	1	2	1	4	0		2	65	3	0	1		1	38	5	0	2		2	36	5	0	3		1	5	0	0
11043918	2019	3	25	1944	5	11	1	2	1	2	14	74	1		44	1	1	1	1	0		2	74	4
11044018	2019	3	25	1933	7	11	1	2	1	1	14	85	1		37	2	2	1	3	0		2	83	2	0	1		1	55	4	0	2		2	56	4	0
11044118	2019	3	25	1923	9	11	1	2	1	2	17	95	1		34	2	2	1	2	1		2	67	5	0	2		1	69	5	0
11044218	2019	3	25	1917	6	11	1	2	1	2	10	101	1		37	2	2	1	1	8		2	53	2
11044318	2019	3	25	1945	1	11	1	2	1	2	14	74	1		37	2	2	1	1	0		2	70	5	0
11044418	2019	3	25	1934	9	11	1	2	1	2	16	84	1		13	2	1	1	1	0		2	81	0	0
11044518	2019	3	25	1928	11	11	1	2	1	2	15	90	1		33	2	1	1	1	0		2	87	5	0
11044618	2019	3	29	1917	2	11	2	2	1	2	86	102	1		11	1	2	1	1	1		1	69	1	0
11044718	2019	3	29	1953	10	11	1	2	2	2	32	65	1		13	2	2	1	2	0		2	67	2		1		2	43	3
11044818	2019	3	29	1941	8	11	1	2	2	2	77	77	1		11	1	2	1	1	0		2	70	2	0
11044918	2019	3	29	1933	1	11	1	2	1	2	86	86	1		11	1	2	1	2	1		1	56	3	20	2		2	53	4	0
11045018	2019	3	30	1921	12	11	1	2	2	2	97	97	1		11	1	2	1	2	1		1	68	3	20	2		2	67	2		0
11045118	2019	3	26	1917	2	11	1	2	1	2	15	102	1		11	1	1	1	2	1		2	75	4	0	2		1	77	4	0
11045218	2019	3	26	1934	11	11	1	2	1	2	16	84	1		11	1	2	1	2	1		2	54	3	0	2		1	65	4	5
11045318	2019	3	26	1946	11	11	1	2	1	2	16	72	1		11	1	2	1	1	0		2	75	3	0
11045418	2019	3	26	1927	12	11	1	2	1	2	16	91	1		11	1	1	2	2	1		1	67	3		2		2	65	2
11045518	2019	4	3	1917	8	11	2	2	1	2	18	101	1		11	1	2	1	2	8		1	68	5	0	8		2	68	3	0
11045618	2019	4	3	1921	1	11	2	2	1	2	17	98	1		11	1	2	1	2		1	1	53	3	10	2		2	54	3
11045718	2019	4	3	1950	6	11	2	2	1	2	68	68	1		11	1	2	1	4	0		1	67	1	0	1		1	44	4	20	2		2	36	4	0	3		1	10	1	0
11045818	2019	4	3	1942	9	11	2	2	1	2	19	76	1		11	1	2	1	1	1		1	75	3	20
11045918	2019	4	3	1932	6	11	2	2	1	1	65	86	1		11	1	2	1	2	1		1	55	4	0	2		2	53	3	0
11046018	2019	4	8	1917	7	11	1	2	1	2	10	101	1		11	1	2	1	3	3		1	50	5	0	4		2	49	4	0	5		1	24	5	0
11046118	2019	4	3	1945	1	11	2	2	1	2	74	74	1		11	1	2	1	3	1		1	50	3	0	2		2	50	3	0	3		1	25	5	0
11046218	2019	4	3	1936	7	11	2	2	1	2	82	82	1		11	1	2	1	2	1		1	50	4	0	2		2	47	4	0
11046318	2019	4	3	1927	12	11	2	2	1	2	73	91	1		11	1	2	1	1	8		2	56	3	0
11046418	2019	3	30	1918	9	11	2	2	2	2	80	100	1		11	1	2	1	2	1		1	888	5	0	2		2	80	3	0
11046518	2019	3	30	1948	7	11	2	2	2	2	70	70	1		11	1	2	1	1	0		1	68	4	0
11046618	2019	4	10	1935	11	11	2	2	2	2	83	83	1		11	1	2	1	1	0		1	89	0	6
11046718	2019	4	10	1927	9	11	2	2	2	2	5	91	1		11	1	2	1	3	1		1	69	3		2		2	66	2		3		1	13	2
11046818	2019	4	3	1918	6	11	2	2	1	2	100	100	1		11	1	2	1	1	1		1	71	4	0
11046918	2019	4	3	1952	6	11	1	2	1	1	66	66	1		11	1		1	4	0		2	69	1	0	1		1	44	4	20	2		2	36	4	0	3		1	10	1	0
11047018	2019	3	29	1940	12	11	1	2	2	2	78	78	1		11	1	2	1	1	0		2	74	2	0
11047118	2019	4	4	1934	2	11	1	2	1	2	5	85	1		11	1	2	1	1	0		2	81	2	0
11047218	2019	3	23	1923	8	11	1	2	2	2	12	95	1		11	1	2	1	5	1		1	69	2		2		2	64	3		3		1	43	4		4		2	45	4		5		1	14	3
11047318	2019	3	23	1919	3	11	1	2	2	2	100	100	1		11	1	2	1	2	1		1	64	3	0	1		2	63	3		0
11047418	2019	3	23	1948	4	11	1	2	2	2	70	70	1		11	1	2	1	1	0		2	69	0	0
11047518	2019	3	23	1935	3	11	1	2	2	2	84	84	1		11	1	2	1	1	0		2	77	2	0
11047618	2019	3	23	1919	1	11	1	2	2	2	100	100	1		11	1	2	1	2	1		1	55	1	20	2		2	57	4	0
11047718	2019	3	23	1952	9	11	1	2	2	2	25	66	1		11	1	2	2	4	0		2	67	3		1		2	40	5		2		1	46	5	20	3		2	16	3
11047818	2019	3	23	1932	9	11	1	2	1	2	86	86	1		11	1	2	1	1	0		2	81	2	0
11047918	2019	3	23	1939	11	11	1	2	2	2	79	79	1		11	1	1	2		1		1	56	4	20	2		2	54	4	0	3		1	31	5	20
11048018	2019	3	23	1924	1	11	1	2	1	2	95	95	1		11	1	2	1	1	0		2	81	0	0
11048118	2019	3	30	1920	12	11	2	2	2	2	98	98	2		11	1	2	1	3	1		1	60	3	20	2		2	61	1	0	3		1	37	3	0
11048218	2019	3	21	1941	2	11	2	2	2	2	78	78	1		11	1	1	2	1	0		1	83	1	0
11048318	2019	3	26	1954	3	11	2	2	2	2	65	65	2		11	1	2	1	1	1		1	65	5	0
11048418	2019	3	13	1927	10	11	2	2	2	2	14	91	1		11	1	2	1	2	1		1	68	3	0	2		2	65	3	0
11050118	2019	3	13	1917	6	11	2	2	1	1	12	101	1		11	1	1	1	1	1		2	45	4	0
11050218	2019	3	13	1912	12	11	2	2	1	1	65	106	1		13	2	2	1	5	1		2	70	3	0	2		1	68	3	0	4		1	45	4	5	4		2	44	4	0	5		1	18	4	0
11050318	2019	3	12	1917	7	11	1		1	1	35	101	1		11	1	2	1	2	1		1	61	0	3	3		2	33	5	0
11050418	2019	3	14	1918	12	11	2	2	1	1	17	100	1		13	2	2	1	3	1		1	75	4	0	2		2	76	5	0	8		2	49	1	0
11050518	2019	3	20	1916	12	11	1	2	1	1	15	102	1		13	2	2	1	1	2		1	71	4	10
11050618	2019	3	19	1916	10	11	1	2	1	1	22	102	1		11	1	1	1	1	1		1	61	3	0
11050718	2019	3	19	1914	2	11	1	2	1	1	15	105	1		13	2	2	1	2	1		1	64	3	0	3		2	30	5	0
11050818	2019	3	23	1917	10	11	1	2	1	1	62	101	1		11	1	1	1	2	1		2	62	4	0	2		1	63	4	20
11050918	2019	3	22	1918	10	11	2	2	1	1	20	100	1		13	2	2	1	2	1		1	66	4	5	2		2	65	5	0
11051018	2019	3	20	1916	12	11	2	2	1	1	62	102	1		61	2	2	1	2	1		1	63	4	10	2		2	45	4	0
11051118	2019	3	20	1918	2	11	2	2	1	1	10	101	1		13	2	2	1	2	1		2	65	3	0	8		2	40	3	0
11051218	2019	3	20	1918	3	11	1	2	1	1	20	101	1		41	2	2	1	2	0		2	91	3	0
11051318	2019	3	27	1918	1	11	2	2	1	1	50	101	1		37	1	2	1	2	1		2	61	4	0	1		2	66	3	0
11051418	2019	3	22	1919	3	11	2	2	1	1	32	100	1		37	2	2	1	1	8		2	50	2	0
11051518	2019	3	15	1916	1	11	1	2	1	1	15	103	1		37	2	1	1	2	1		2	65	5	0	2		1	61	3	0
11051618	2019	3	15	1916	10	11	2	2	1	1	40	102			32	2	2	1	2	1		2	80	4	0	2		1	83	5	0
11051718	2019	3	18	1913	5	11	2	2	1	1	26	105	1		13	2	2	1	1	8		2	60	0	0
11051818	2019	3	29	1917	12	11	1	2	1	1	17	101	1		33	2	2	2
11051918	2019	3	28	1919	10	11	1	2	1	1	30	99	1		37	1	2	1	1	0		2	95	5	0
11052018	2019	3	29	1916	6	11	2		1	1	102	102	1		11	1	1	1	1	1		2	65	3	0
11052118	2019	3	12	1927	6	11	1	2	1	1	20	91	1		11	1	1	1	1	1		2	47	5	88
11052218	2019	3	13	1938	12	11	1	2	1	1	20	80	1		11	1	1	1	1	1		2	45	5	88
11052318	2019	3	12	1940	3	11	1	2	1	1	10	79	1		11	1	1	1	2	0		2	76	3		3		2	28	5
11052418	2019	3	12	1947	9	11	1	2	1	1	20	71	1		13	1	1	2	0
11052518	2019	3	12	1951	7	11	1	2	1	1	67	67	1		11	1	1	1	2	0		2	68	3	0
11052618	2019	3	11	1950	2	11	2		1	1	30	69	1		11	1	1	1	2	0		2	70	3	0
11052718	2019	3	11	1951	2	11	2	2	1	1	68	68	1		11	1	1	1	2	0		1	66	3	0
11052818	2019	3	11	1946	9	11	2	2	1	1	50	72	1		37	1	1	1	2	1		2	48		88
11052918	2019	3	12	1945	2	11	2	2	1	1	14	74	1		11	1	1	1	2	0		1	76	2	88	3		2	26	5	0
11053018	2019	3	12	1941	12	11	2	2	1	1	10	77	1		11	1	1	1	2	0		1	76	3	0	3		2	28	5	0
11053118	2019	3	11	1941	12	11	1	2	1	1	50	77	1		13	1	1	1	2	1		2	48	4	0
11053218	2019	3	12	1938	4	11	2	2	2	1	12	80	1		44	2	1	2	0
11053318	2019	3	13	1938	2	11	2	2	1	1	20	81	1		13	2	2	1	2	1		1	46	5	0	2		2	35	5	0
11053418	2019	3	11	1935	7	11	1	2	1	1	15	83	1		32	1	1	1	1	0		2	84	4	88
11053518	2019	3	13	1933	4	11	2	2	1	1	8	85	1		11	1	1	1	1	1		2	42	5	88
11053618	2019	3	11	1925	7	11	1	2	1	1	19	93	1		13	2	2	1	1	0		2	83	5	0
11053718	2019	3	11	1924	12	11	1	2	1	1	10	94	1		12	2	1	1	2	0		1	97	5	0	8		2	99	3	0
11053818	2019	3	11	1922	2	11	1	2	1	1	10	97	1		33	2	1	1	2	0		2	95	5	0	8		2	49	3	0
11053918	2019	3	28	1931	5	11	1	2	1	1	17	87	1		22	2	2	1	3	0		2	89	0	0	1		2	56	4	0
11054018	2019	3	13	1952	7	11	2	2	1	1	19	66	1		11	1	2	1	1	0		1	73	5	0
11054118	2019	3	22	1954	4	11	1	2	1	1	31	64	1		11	1	1	1	1	0		2	63	3	0
11054218	2019	3	13	1945	11	11	1	2	1	1	19	73	1		13	2	2	1	1	0		2	66	3	0
11054318	2019	3	14	1943	10	11	1	2	1	1	17	75	1		11	1	2	1		0		2	75	4	0	7		2	100	1	0	8		2	40	1	0
11054418	2019	3	13	1937	8	11	2	2	1	1	20	81	1		13	2	2	1	1	0		1	83	1	0
11054518	2019	3	13	1935	3	11	1	2	1	1	20	84	1		13	2	2	1	1	0		2	81	1	0
11054618	2019	3	21	1928	2	11	2	2	1	1	23	91	1		13	2	2	2	0
11054718	2019	3	18	1925	10	11	1	2	1	1	19	93	1		14	2	2	1	1	0		2	83	0	0
11054818	2019	3	18	1928	10	11	2	2	1	1	17	90	2		11	1	1	1	3	1		1	61	4	2	8		2	50	0	0
11054918	2019	3	18	1923	8	11	2	2	1	1	20	95	1		37	2	2	1	3	1		2	66	2	0	2		1	67	3	0
11055018	2019	3	21	1921	11	11	1	2	1	1	34	97	1		13	2	2	1	2	1		1	65	3	2	1		2	62	4	0
11055118	2019	3	14	1920	7	11	1	2	1	1	17	98	1		13	2	2	1	1	2		2	56	4	0
11055218	2019	3	18	1933	4	11	2	2	1	1	20	85	1		11	1	1	1	1	1		1	50	4	12
11055318	2019	3	14	1941	4	11	1	2	1	1	16	77	1		13	2	2	1	2	0		2	80	0	4	1		1	58	0	10
11055418	2019	3	22	1921	8	11	2	2	1	1	17	97	1		11	1	1	1	2	1		2	65	3	20	2		1	68	3	0
11055518	2019	3	18	1952	4	11	1	2	1	1	20	66	1		23	2	1	1	2	7		2	95	0	0	0		2	63	0		0	0
11055618	2019	3	14	1943	1	11	2	2	1	1	17	76	1		11	1	2	1	3	0		1	75	5	0	7		2	100	1	0	8		2	40	1	0
11055718	2019	3	18	1946	1	11	2	2	1	1	20	73	1		37	2	2	1	1	1		1	49	4	20
11055818	2019	4	8	1953	7	11	1	2	1	1	40	65	1		13	2	2	1	1	0		2	65	3	0
11055918	2019	3	21	1946	10	11	2	2	1	1	19	72	1		41	2	2	1	1	0		1	73	5	4
11056018	2019	3	21	1938	10	11	2	2	1	1	20	80	1		41	2	2	1	1	0		1	83	0	0
11056118	2019	3	22	1936	10	11	2	2	1	1	36	82	1		23	2	1	2
11056218	2019	3	21	1926	12	11	1	2	1	1	50	92	1		37	2	2	2
11056318	2019	3	18	1951	10	11	2	2	1	1	20	67	1		11	1	1	1	2	0		1	70	3	0
11056418	2019	3	18	1949	7	11	1	2	1	1	19	69	1		13	2	2	1	1	0		2	70	4	0
11056518	2019	3	20	1942	6	11	1	2	1	1	20	76	1		13	2	2	1	1	0		2	77	1	0
11056618	2019	3	20	1941	1	11	2	2	1	1	20	78	1		13	2	2	1	1	0		1	76	3	0
11056718	2019	3	21	1933	9	11	1	2	1	1	70	85	1		13	2	2	1	2	0		2	86	0	0	3		1	39	5	0
11056818	2019	3	18	1930	9	11	1	2	1	1	22	88	1		12	2	2	1	2	0		2	89	0	0
11056918	2019	3	18	1929	5	11	2	2	1	1	22	89	1		12	2	2	1	1	0		1	89	2	0
11057018	2019	3	20	1926	11	11	2	2	1	1	75	92	1		13	2	2	1	1	1		2	63	4	0
11057118	2019	3	18	1926	3	11	1	2	1	1	20	93	1		11	1	2	1	4	1		1	63	5	0	2		2	63	4	0	1		2	56	4	0	2		1	63	3	0
11057218	2019	3	20	1923	8	11	1	2	1	1	50	95	1		13	2	2	1	1	1		1	69	3	0
11057318	2019	3	22	1937	3	11	1	2	1	1	25	82	1		21	2	2	1	1	0		2	80	0	0
11057418	2019	3	25	1945	2	11	1	2	1	1	10	74	1		11	1	2	1	4	0		2	74	2	0	1		1	41	5	0	2		2	38	5	0	3		1	12	1	1
11057518	2019	3	25	1921	2	11	2	2	1	1	20	98	1		13	1	1	1	1	1		1	76	3	0
11057618	2019	3	14	1949	10	11	2	2	1	1	20	69	1		11	2	1	1	1	0		1	69	5	0
11057718	2019	3	14	1949	9	11	1	2	1	1	20	69	1		11	2	2	1	1	0		2	69	5	0
11057818	2019	3	18	1946	5	11	2	2	1	1	35	72	1		13	2	2	1	1	0		1	73	3	0
11057918	2019	3	18	1945	12	11	1	2	1	1	35	73	1		11	1	1	1	1	0		2	72	4	0
11058018	2019	3	15	1944	4	11	1	2	1	1	2	74	1		61	2	1	1	1	0		2	74	4	0
11058118	2019	3	15	1944	9	11	2	2	1	1	2	74	1		11	1	1	1	1	0		1	74	5	0
11058218	2019	3	15	1943	11	11	2	2	1	1	31	75	1		11	1	1	1	1	0		1	75	5	0
11058318	2019	3	15	1943	8	11	1	2	1	1	31	75	1		13	2	2	1	1	1		2	75	4	0
11058418	2019	3	18	1940	4	11	2	2	1	1	21	78	1		11	1	1	1	1	0		1	83	3	0
11058518	2019	3	18	1937	7	11	2	2	1	1	30	81	1		11	1	2	1	2	1		1	58	4	5	2		2	59	4	5
11058618	2019	3	22	1933	5	11	1	2	1	1	30	85	1		11	1	2	1	1	1		2	66	3	0
11058718	2019	3	15	1930	12	11	2	2	1	1	22	88	1		13	1	1	1	1	1		1	66	3	10
11058818	2019	3	14	1930	2	11	2	2	1	1	89	89	1		11	1	1	1	1	8		2	48	2	0
11058918	2019	3	15	1927	11	11	1	2	1	1	39	91	1		37	2	2	1	1	0		2	81	0	0
11059018	2019	3	15	1927	9	11	1	2	1	1	67	91	1		13	2	2	1	4	0		2	85	0	0	1		1	56	3	10	2		2	53	3	0	3		2	26	4	0
11059118	2019	3	15	1926	5	11	2	2	1	1	24	92	1		33	2	1	1	1	1		1	62	5	0
11059218	2019	3	15	1925	9	11	2	2	1	1	25	93	1		11	2	2	1	2	1		2	70	4	0	2		1	74	4	7
11059318	2019	3	25	1922	2	11	1	2	1	1	35	97	1		31	2	1	1	1	0		2	86	5	0
11059418	2019	3	25	1920	9	11	2	2	1	1	32	98	1		11	1	2	1	2	1		2	61	3	0	2		1	68	3	10
11059518	2019	3	19	1949	10	11	2	2	1	1	28	69	1		11	1	1	1	1	0		1	69	4	10
11059618	2019	3	11	1927	10	11	2	2	1	1	91	91	1		13	2	2	1	4	1		1	59	0	0
11059718	2019	3	18	1935	5	11	1	2	1	1	21	83	1		11	1	1	1	1	0		2	78	3	0
11060118	2019	2	22	1917	1	11	1	2	1	1	26	102	1		33	2	1	1	2	1		1	68	5	0	2		2	68	3	0
11060218	2019	1	30	1913	5	11	2	2	1	2	80	105	1		11	1	1	1	3	1		2	70	1	0	1		2	73	3	0	8		2	59	3	0
11060318	2019	2	16	1917	1	11	2	2	1	2	20	102	1		11	1	2	1	2	1		2	62	4	0	2		1	60	5	10
11060418	2019	2	1	1914	6	11	2	2	2	3	85	104	1		11	1	2	1	3	8		2	70	2	10	1		1	70	2	20	3		1	46	3	0	3		2	40	3	0	5		2	17	4	0
11060518	2019	2	19	1918	9	11	2	2	1	1	17	100	1		11	1	2	1	3	1		1	53	4	3	2		2	52	3	0	5		1	30	5	0
11060618	2019	2	22	1915	9	11	1	2	1	2	35	103	1			1	2	1	2	2		2	71	2	0
11060718	2019	2	22	1918	12	11	2	2	2	2	73	100	1		11	1	2	1	2	1		1	61	2	0	2		2	64	2	0
11060818	2019	2	21	1916	12	11	2	2	1	2	100	102	1		11	1	2	1	5	1		2	66	3	0	2		1	62	2	0	3		1	29	5	5	4		2	28	5	0	5		2	3	0	0
11060918	2019	2	19	1917	11	11	2	2	2	3	80	101	1		11	1	2	1	2	1		1	52	3	10	2		2	54	3	0
11061018	2019	2	18	1916	1	11	2	2	2	3	85	103	1		11	1	2	1	5	1		1	70	1	10	1		1	66	1	20	8		2	69	1	0	8		2	67	1	0	3		2	28	5	0
11061118	2019	2	26	1918	2	11	1	2	1	2	20	101	1		11	1	2	1	3	1		1	70	2	0	2		2	67	2	0	5		1	15	3	0
11061218	2019	3	15	1917	5	11	2	2	2	3	84	101	1		11	1	2	1	2	1		1	65	5	0	2		2	66	4	0
11061318	2019	2	22	1917	6	11	2	2	2	3	30	101	1		11	1	2	1	2	1		1	60	3	10	2		2	61	4	0
11061518	2019	2	26	1918	9	11	1	2	1	2	5	100	1		11	1	2	1	2	1		1	55	2	0	2		2	54	2	0
11061618	2019	2	25	1918	10	11	2	2	2	2	80	100	1		11	1	2	1	2	1		1	82	2		2		2	76	2
11061718	2019	2	22	1917	9	11	2	2	2	3	81	101	1		11	1	2	1	2	1		1	68	3	7	2		2	67	2	0
11062018	2019	3	15	1929	1	11	1	2	2	2	90	90	1		11	1	2	1	1	1		1	70	3	0
11062118	2019	3	14	1927	9	11	1	2	2	2	91	91	1		11	1	2	1	3	1		2	49	3	0	2		1	49	3	0	3		2	21	5	0
11062218	2019	3	19	1927	9	11	1	2	2	2	91	91	1		11	1	2	1	5	1		1	76	1	0	2		2	75	1	0
11062318	2019	3	14	1929	11	11	2	2	1	2	89	89	1		11	1	2	1	7	1		1	54	3	0	2		2	54	4	0	3		2	31	5	0	4		1	35	3	0	5		1	5	0	0
11062418	2019	3	16	1926	8	11	2	2	2	3	60	92	1		11	1	2	1	1	1		2	71	0	0
11062518	2019	3	21	1923	4	11	1	2	1	1	8	95	1		14	2	2	1	1	1		2	53	3	0
11062618	2019	3	23	1921	10	11	1	2	2	2	40	97	1			1	2	1	3	1		1	68	1	0	3		1	42	1	10	4		2	40	1	0
11062718	2019	3	13	1923	1	11	1	2	2	1	96	96	1		11	1	2	1	2	1		1	66	3	0	2		2	59	4	0
11062818	2019	3	14	1920	12	11	1	2	1	2	98	98	1		11	1	2	1	6	1		1	65	3	0	2		2	64	2	0	3		1	40	5	0	4		2	38	5	0	5		2	9	1	0
11062918	2019	3	26	1921	11	11	2		1	1	20	97	1		11	1	1	1	3	1		2	67	4	0	2		1	70	4	0
11063005	2019	1	25	1912	6	11	2			1		106
11063018	2019	3	27	1925	2	11	2	2	1	2	70	94	1		11	1	2	1	3	1		2	61	3	0	2		1	63	4	20
11063118	2019	3	18	1939	4	11	2	2	1	2	17	79	1		11	1	1	1	1	0		2	77	1	8
11063218	2019	3	15	1937	11	11	1	2	2	3	81	81	1		11	1	2	1	3	1		1	42	5	10	2		2	43	5	0	3		1	16	4	0
11063318	2019	3	15	1934	9	11	1	2	2	2	84	84	1		11	1		1	1	1		1	60	1	0
11063418	2019	3	15	1938	8	11	1	2	2	1	1	80	1		11	1	2	2
11063518	2019	3	15	1924	1	11	2	2	1	2	95	95	1		11	1	2	1	4	1		1	68	3	0	2		2	65	3	0	3		2	40	5	0	5		1	14	3	0
11063618	2019	3	17	1924	2	11	2	2	2	2	1	95	1		13	2	2	1	2	1		1	74	2	0	3		1	41	3	0	4		2	40	3	0
11063718	2019	3	19	1923	7	11	2	2	2	2	95	95	1		11	1	2	1	6	1		1	67	3	2	2		2	65	3	0	3		1	31	5	0	4		2	31	5	0	5		2	5	0	0
11063818	2019	3	25	1923	3	11	2	2	1	2	9	96	1		11	1	2	2
11063918	2019	3	20	1929	12	11	1	2	1	1	89	89	2		11	1	1	1	1	1		1	66	3	0
11064018	2019	3	19	1939	1	11	1	2	1	2	50	80	1		11	1	2	1	4	0		2	76	3	0	1		1	43	3	0	2		2	37	3	0	3		1	10	1	0
11064118	2019	3	17	1935	12	11	2	2	1	2	83	83	1		11	1	2	1	6	1		1	53	3	0	2		2	59	3	0	3		2	31	4	0	4		1	30	5	0	5		1	8	2	0
11064218	2019	3	20	1937	6	11	2	2	2	3	57	81	1		11	1	2	2
11064318	2019	3	18	1937	3	11	2	2	2	2	0	82	1		11	1	2	1	4	1		1	55	4	10	1		2	55	4	0	3		1	20	5	10
11064418	2019	3	18	1937	10	11	2	2	2	3	67	81	1		11	1	2	2
11064518	2019	3	19	1932	12	11	1	2	1	2	86	86	1		11	1	2	1	6	0		2	77	2	0	1		1	54	3	0	2		2	53	3	0	3		1	29	4	0	4		2	29	5	0
11064618	2019	3	14	1933	2	11	1	2	1	2	56	86	1		13	2	2	1	2	0		2	79	0	0
11064718	2019	3	22	1932	11	11	1	2	1	2	86	86	1		11	1	2	1	3	1		1	70	3	0	2		2	73	3	0
11064818	2019	3	18	1930	4	11	2	2	1	2	18	88	6		13	2	2	1	1	8		1	55	3	88
11064918	2019	3	15	1934	10	11	2	2	2	3	60	84	1		11	1	2	1	3	1		1	42	5	10	2		2	43	5	0	3		1	16	4	0	0		1	82	2	0
11065018	2019	3	16	1946	2	11	2	2	1	2	50	73	1		11	1	2	1	1	0		1	76	2	0
11065118	2019	3	19	1948	9	11	1	2	2	3	70	70	1		11	1	2	1	1	0		2	68	3	0
11065218	2019	3	14	1946	10	11	1	2	1	2	72	72	1		11	1	2	1	1	0		2	72	1	0
11065318	2019	3	15	1946	4	11	1	2	2	2	72	72	1		11	1	2	1	2	0		2	75	3	0	3		1	22	4	0
11065418	2019	3	19	1944	12	11	1	2	2	2	74	74	1		11	1	2	1	1	0		2	65	3	0
11065518	2019	3	15	1930	9	11	2	2	2	2	88	88	1		11	1	2	1	2	1		1	63	3	0	2		2	61	3	0
11065618	2019	3	20	1943	10	11	1	2	1	1	20	75	1		11	1	2	1	1	0		2	72	3	0
11065718	2019	3	13	1940	10	11	1	2	2	1	78	78	1		11	1	2	1	5	0		2	72	1	0	1		1	45	5	10	2		2	45	3	0	3		2	22	5	0
11065818	2019	3	15	1942	7	11	1	2	2	2	76	76	1		11	1	2	1	1	0		2	75	2	0
11065918	2019	3	16	1942	10	11	1	2	2	3	50	76	1		11	1	2	1	1	0		2	74	0	0
11066018	2019	3	20	1945	1	11	2	2	2	3	42	74	1		11	1	2	2
11066118	2019	3	15	1949	2	11	2	2	2	2	40	70	1		11	1	2	1	1	0		1	71	3	88
11066218	2019	3	16	1947	11	11	2	2	2	2	50	71	1		11	1	2	2
11066318	2019	3	22	1951	3	11	2	2	1	1	35	68	1		11	1	2	1	2	1		1	39	5	10	2		2	31	3	0	1		1	20	5	10	2		2	0	3	0
11066418	2019	3	14	1951	1	11	2	2	2	3	40	68	1		11	1	2	1	5	7		2	92	2	0	0		1	69	2	20	2		1	40	3	0	2		2	38	4	0	3		2	16	4	0
11066518	2019	3	18	1942	6	11	2	2	1	2	76	76	1		11	1	1	1	1	3		2	28	5	88
11066618	2019	3	14	1943	8	11	2	2	2	2	20	75	1		13	2	2	1	3	1		1	56	3	8	2		2	57	3	0
11066718	2019	3	18	1942	12	11	2	2	2	3	58	76	1		11	1	2	1	1	0		1	80	1	5
11066818	2019	3	14	1943	7	11	2	2	1	3	10	75	1		11	2	1	1	3	0		1	75	4	0	1		1	49	4	0	2		2	47	4	0
11066918	2019	4	4	1951	5	11	2	2	1	2	24	67	1		11	1	1	1	2	0		2	65	1	0
11067018	2019	3	18	1951	6	11	2	2	1	2	40	67	1		11	1	2			0		1	71	4	0
11067118	2019	3	19	1952	9	11	2	2	2	2	41	66	1		11	1	2	1	2	1		1	66	2	0	2		1	64	2	0
11067218	2019	3	16	1955	5	11	2	2	2	3	40	63	1		11	1	2	2
11067518	2019	3	15	1952	10	11	1	2	2	2	66	66	1		11	1	2	1	1	0		2	59	1	0
11067618	2019	3	15	1953	4	11	1	2	2	2	30	65	1		11	1	1	1	1	0		2	67	3	88
11070205	2019	1	22	1934	12	11	2	1	1	1	15	84	1					1	1	1		1	57	3	88
11070805	2019	1	25	1932	8	11	1			1		86
11071905	2019	3	18	1927	12	11	1	1	1	3	30	91	1		13	2	2	1	1	0		2	888	0	0
11073205	2019	4	8	1939	4	11	2	1	1	1	37	80	1		13	2	2	1	1	0		1	82	2	0
11074205	2019	1	22	1939	3	11	1	1	1	1	30	79	1		11	1	1	2	0
11074505	2019	1	21	1926	2	11	1	1	1	1	20	92	1					1	1	8	保姆	2	48	3	0
11077005	2019	1	10	1937	7	11	1	1	2	3	81	81	1		11	1	2	1	1	0		2	80	0	0
11078205	2019	1	29	1938	10	11	2	1	1	1	25	80						2
11204308	2018	7	2	1930	11	11	2	1	2	2	60	87	1		33	1	1	2
12000108	2018	8	24	1941	4	12	2	1	2	3	55	77						1	1	0		1	79	4	0
12000118	2018	8	3	1914	3	12	2	2	1	1	40	104	1		13	2	2	1	1	1		2	84	3	0
12000218	2018	8	2	1925	12	12	1	2	1	1	20	92	1		13	2	1	1	3	1		1	59	3	10	2		2	59	4	0	1		2	67	5	0
12000418	2018	7	31	1944	8	12	1	2	1	1	73	73	1		12	1	1	1	1	0		2	73	3	0
12000518	2018	8	3	1916	5	12	2	2	1	1	72	102	1		13	2	2	1	2	1		1	74	5	0
12000618	2018	8	3	1923	4	12	1	2	1	1		95	1		13	2	2	1	3	1		1	57	4	0	1		1	54	4	4	1		2	52	5	0
12000818	2018	7	31	1943	2	12	1	2	1	1	10	75	1		12	1	1	1	1	0		2	76	5	0
12000918	2018	7	31	1949	5	12	1	2	1	1	15	69	1		11	2	2	1	1	0		2	68	3	0
12001018	2018	8	2	1916	10	12	2	2	1	1	101	101	1		12	1	2	1	4	1		2	67	3	0	1		1	70	5	0	2		2	65	3	0	2		2	66	3	0
12001218	2018	8	2	1938	12	12	2	2	1	1	73	79	1		37	2	2	1	1	1		2	55	5	0	1		2	50	3	0	1		2	46	3	0
12001318	2018	8	2	1948	12	12	2	2	1	1	27	69	1		42	2	1	1	1	0		1	71	5	0
12001418	2018	8	3	1915	3	12	2	2	1	1	30	103	1		12	1	1	1	1	8		2	66	4	0
12001518	2018	8	3	1928	1	12	1	2	1	1	32	90	1		12	1	1	1	1	0		2	82	3	0
12001618	2018	7	31	1938	7	12	1	2	1	1	20	80	1		13	2	2	1	1	1		2	63	4	0
12001718	2018	7	31	1947	4	12	1	2	1	1	30	71	1		21	2	1	1	1	0		2	70	3	0
12001918	2018	8	7	1916	1	12	1	2	1	1	23	102	1		12	1	1	1	3	1		1	74	2	0	1		1	72	2	0	2		2	69	2	0
12002018	2018	8	2	1923	9	12	1	2	1	1	23	94	1		12	1	1		3	1		1	63	3	5	2		2	62	3	0
12002218	2018	8	20	1940	2	12	1	2	1	1	30	78	1		12	1	1	1	1	3		1	25	5
12002318	2018	8	10	1953	2	12	1	2	1	1	32	65	1		12	1	1	1	2	0		2	63	4	0
12002418	2018	8	2	1916	3	12	2	2	1	1	20	102	1		12	1	1	1	2	1		1	61	3	0	0		2	60	3	0
12002518	2018	7	26	1927	12	12	1	2	1	1	90	90	1		12	1	1	1	2	1		1	53	4	0	2		2	51	4	0
12002618	2018	7	26	1937	10	12	1	2	1	1	28	80	1		12	1	1	1	1	0		2	77	3	0
12002718	2018	7	26	1947	8	12	1	2	1	1	31	70	1		12	1	1	1	1	0		2	69	1	0
12002818	2018	8	8	1918	7	12	1	2	1	1	52	100	2		42	2	2	1	1	1		2	63	5	0
12002918	2018	8	15	1922	6	12	2	2	1	1	10	96	1		12	1	1	1	3	0		1	97	0	0	1		2	61	5	0	2		1	61	5	20
12003018	2018	8	10	1929	10	12	2	2	1	1	22	88	1		12	1	1	2
12003118	2018	8	5	1942	7	12	2	2	1	1	15	76	1		12	1	1	1	1	0		1	76	4	0
12003218	2018	8	8	1950	10	12	2	2	1	1	20	67	1		12	1		1	1	0		1	73	5	0
12003318	2018	8	8	1915	10	12	1	2	1	1	22	102	1		12	1	1	1	1	1		2	74	4	0
12003418	2018	8	8	1927	1	12	2	2	1	1	30	91	1		12	1	1	1	1	6		2	64	4	0
12003518	2018	8	8	1936	1	12	2	2	1	1	40	82	1		12	1	1	1	1	0		1	88	4	0
12003618	2018	8	8	1946	7	12	2	2	1	1	23	72	1		12	1	1	1	1	0		1	74	4	0
12003718	2018	8	31	1915	3	12	2	2	1	1	15	103	1		13	2	2	1	2	1		1	888	2	0	2		2	69	3	0	1		1	70	3	0
12003818	2018	8	30	1923	11	12	1	2	1	1	10	94	1		13	2	2	1	2	1		1	49	3	20	2		2	47	3	0	1		1	49	3	3
12003918	2018	8	29	1930	12	12	1	2	1	1	19	87	1		12	1	1	1	4	1		2	56	4	0	2		1	55	4	6	3		1	31	5	0	2		1	55	4	6
12004018	2018	8	30	1943	12	12	1	2	1	1	34	74	1		11	2	1	1	2	0		2	74	5	0
12004118	2018	8	31	1953	10	12	1	2	1	1	20	64	1		12	1	1	1	1	7		1	91	5	10
12004218	2018	8	29	1916	4	12	1	2	1	1	18	102	1		12	1	1	1	1	1		1	63	3	60
12004318	2018	8	30	1928	12	12	1	2	1	1	37	89	1		37	2	1	2
12004418	2018	8	29	1936	8	12	1	2	1	1	14	82	1		41	2	2	1	4	0		2	82	0	0	1		1	50	4	20	2		2	35	5	0	3		2	24	4	0
12004518	2018	8	30	1945	10	12	1	2	1	1	30	72	1		12	1	1	1	3	2		2	67	1	20	3		1	23	4	10
12004618	2018	8	28	1917	7	12	2	2	1	1	40	101	1		12	1	1	1	2	1		1	70	2	0	2		2	68	4	0
12004718	2018	9	4	1919	5	12	2	2	1	1	14	99	1		12	1	1	1	5	1		1	66	3	30	3		1	35	5	0	4		2	35	5	0	5		1	5	0	0
12004818	2018	8	29	1930	6	12	2	2	1	1	22	88	1		37	2	2	1	3	1		1	56	4	10	2		2	55	3	0	3		1	28	5	0
12004918	2018	8	30	1941	4	12	2	2	1	1	20	77	1		13	2	2	1	1	1		1	56	3	0
12005018	2018	8	30	1954	11	12	2	2	1	1	63	63	1		12	1	2	1	1	0		1	66	3	6
12005408	2018	9	6	1940	11	12	2	1	1	1	14	77	1		32	2	1	1	2	1		2	53	5	0	2		1	54	5	6
12005418	2018	9	4	1948	10	12	2	2	1	1	1	69	1		37	2	2			0		1	68	3	0	1		2	45	3	0	1		1	43	3	20	2		2	43	3	0	3		1	20	4	10
12005518	2018	8	27	1913	3	12	2	2	1	1	50	105	1		12	2	2	1	2	1		2	888	3	88	2		1	888	3	88
12005618	2018	8	24	1951	12	12	1	2	1	1	5	66	1		12	1	1	1	4	0		2	66	5	0	2		2	36	5	0	3		1	4	0	0
12005718	2018	8	23	1932	10	12	1	2	1	1	68	85	1		13	2	2	1	1
12005818	2018	8	21	1942	11	12	1	2	1	1	17	75	1		12	1	1	1	4
12005918	2018	8	16	1920	12	12	1	2	1	1	20	97	1		12	1	1	1	3	0		2	90	3	0	1		1	57	5	0	2		2	57	5	0
12006018	2018	8	28	1916	7	12	1	2	1	1	70	102	1		12	2	1	1	2	1		2	82	0	0
12006118	2018	8	24	1944	2	12	1	2	1	1	18	74	1		12	1	1	1	2	0		2	67	4	0
12006218	2018	8	26	1936	5	12	1	2	1	1	60	82	1		13	2	2	1	3	0		2	80	1	0	1		1	45	5	20	2		2	42	3	0
12006318	2018	8	26	1927	11	12	1	2	1	1	90	90	1		12	1	1	1	1
12006418	2018	9	8	1918	5	12	1	2	1	1	6	100	1		13	2	2	1	1	1		2	67	5	0
12006518	2018	8	6	1927	12	12	1	2	1	1	20	90	1		13	2	2	1	2	1		2	57	4	0	2		1	55	5	0
12006618	2018	8	13	1934	6	12	1	2	1	1		84	1		32	2	1	2		0		2	888	8	88
12006718	2018	8	10	1947	5	12	1	2	1	1	38	71	1		12	1	1	2
12006818	2018	8	9	1922	7	12	2	2	1	1	40	96	1		12	1	1	2
12006918	2018	8	9	1917	12	12	2	2	1	1	35	100	1		12	1	1	2
12007018	2018	8	9	1942	6	12	2	2	1	1	40	76	1		12	1	1	2
12007118	2018	8	9	1949	7	12	2	2	1	1	40	69	1		12	1	1	2
12007318	2018	8	23	1912	2	12	1	2	2	2	106	106	1		12	1	2	1	1	1		1	66	3	11
12007418	2018	8	23	1928	1	12	1	2	2	2	90	90	1		12	1	2	1	3	0		2	89	0	0	1		1	58	3	0	2		2	59	3	0
12007518	2018	8	23	1947	4	12	1	2	2	2	71	71	1		12	1	2	1	1	0		2	67	2	0
12007618	2018	8	22	1923	2	12	2	2	2	2	76	95	1		12	1	2	1	1	1		1	61	3	0
12007718	2018	8	22	1932	12	12	2	2	2	2	60	85	1		12	1	2	1	3	1		1	55	2	20	2		2	55	2	0	3		2	3	0	0
12007818	2018	8	22	1952	11	12	2	2	2	2	40	65	1		12	1	2	1	1	0		1	65	3	20
12007918	2018	8	27	1918	4	12	2	2	2	3	80	100	1		12	1	2	1	1	2		2	72	3	0
12008018	2018	8	27	1923	3	12	1	2	2	3	95	95	1		12	1	2	1	2	1		1	59	3	20	2		2	58	3	0
12008118	2018	8	27	1942	10	12	1	2	2	2	63	75	1		12	1	2	1	1	0		2	61	3	0
12008218	2018	8	27	1949	10	12	1	2	2	2	68	68	1		12	1	2	1	3	0		2	68	2	20	1		1	49	3	0	2		2	49	3	0
12008318	2018	8	20	1916	12	12	2	2	2	2	84	101	1		12	1	2	1	1	1		1	69	1	20
12008418	2018	8	20	1937	8	12	2	2	2	2	65	81	1		12	1	2	1	4	1		1	49	3	20	2		2	52	2	0	3		2	23	5	0	3		2	16	3	0
12008518	2018	8	20	1948	1	12	2	2	2	3	40	70	1		12	1	2	1	3	0		1	76	2	0	2		2	36	3	0	3		2	10	2	0
12008618	2018	9	7	1933	7	12	1	2	2	3	85	85	1		12	1	2	1	1	1		1	67	3	5
12012700	2018	9	7	1918	8	12	2	1	1	1	5	100	1		11	2	1	3
12015202	2018	8	21	1936	2	12	1	1	2	2	60	82			12			1	3	0		2	80	2	0	1		1	49	2	0	2		2	49	2	0
12015902	2018	8	28	1934	10	12	2	1	2	2	74	83						1	2	1		1	52	3	40	2		2	48	3	0
12021602	2018	9	4	1932	4	12	2	1	1	1	61	86	1		13	2	2	1	3	1		1	55	3	6	2		2	55	3	3
12033905	2018	8	22	1918	9	12	1	1	2	2	99	99						1	3	1		1	60	3	20	2		2	57	3	0	3		2	18	3	0
12041705	2018	8	3	1940	5	12	1	1	1	1	78	78	1		12	1	1	1		0		2	74	3	0	3			8	1	0
12042705	2018	8	28	1938	3	12	2	1	2	2	70	80			12			1	1	0		1	84	0	12
12044205	2018	8	20	1939	9	12	2	1	2	3	62	78			12			1	4	1		1	48	3	0	2		2	46	3	0	3		1	10	2	0	3		2	24	5	0
12044505	2018	8	27	1929	3	12	2		1	1	60	89	1		12	1	2	1	1	1		1	888	3	88
12044805	2018	8	1	1932	12	12	1	1	1	1	14	85						1	1	1		2	60	3	0
12045105	2018	8	15	1938	6	12	1	1	1	1	18	80	1		12	1	1	1	1	0		2	74	1	10
12045805	2018	8	2	1934	4	12	2	1	1	1	20	84	1		13	2	2	1	1	0		1	86	5	0
12045905	2018	8	2	1932	9	12	2	1	1	1	20	85	1		12	1	1	1	3	1		2	63	4	0	2		1	61	5	0	3		1	26	5	0
12046005	2018	8	2	1936	8	12	1	1	1	1	21	82	1		12	1	2	1	1	0		2	78	2	3
13000108	2018	8	7	1941	8	13	2	1	1	1	34	77	1		41	2	1	2	0
13000118	2018	8	9	1913	9	13	2	2	1	1	4	104	1		13	1	2	1	2	2		1	84	5	0	8		2	56	4	0
13000208	2018	8	6	1943	1	13	1	1	1	1	33	75	1		13	2	2	1	1	0		2	70	4	0
13000218	2018	8	8	1914	2	13	2	2	1	1	20	104	1		13	2	2	1	2	2		2	79	4	0	8		2	54	3	0
13000318	2018	8	8	1916	5	13	1	2	1	1	30	102	1		13	1	1	1	2	1		1	52	3	3	2		2	53	3	0
13000418	2018	8	1	1917	3	13	2	2	2	3	82	101	1		13	1	2	1	2	1		1	72	4	15	2		2	70	3
13000518	2018	8	6	1911	5	13	1	2	2	3	91	107	1		13	1	2	1	5	1		1	73	3	0	1		1	66	2	0	3		2	36	3	0	5		2	50	0	0	5		1	50	0	0
13000608	2018	8	6	1942	2	13	1	1	1	1	21	76	1		13	2	2	1	4	0		2	72	0	0	1		1	42	4	10	3		1	10	2	0	2		2	37	5	0
13000718	2018	8	9	1916	9	13	2	2	2	3	82	101	1		13	1	2	1	2	1		1	66	3	16	2		2	67	2
13000818	2018	8	2	1915	2	13	2	2	1	1	16	103	1		13	1	2	1	2	1		1	77	3	0	2		2	76	3	0
13000918	2018	8	9	1917	2	13	2	2	1	1	70	101	1		11	2	1	1	1	1		2	73	5	0
13001018	2018	8	9	1918	1	13	1	2	1	1	4	100	1		22	2	1	1	1	1		2	69	5	0
13001118	2018	8	6	1918	10	13	2	2	1	1	86	99	1		13	1	2	1	2	1		1	67	3	0	2		2	67	3	0
13001218	2018	8	4	1917	12	13	1	2	1	1	22	100	1		13	1	2	1	2	0		2	92	0	0	1		1	74	3	0
13001318	2018	8	4	1918	2	13	2	2	1	1	100	100	1		13	1	2	1	1	1		1	75	1	0
13001418	2018	8	8	1917	5	13	2	2	1	1	9	101	1		13	1	2	1	5	2		2	69	3	0	1		1	66	3	0	3		1	43	5	0	4		2	42	5	0	5		1	17	4	0
13001518	2018	8	6	1916	8	13	2	2	1	1	102	102	1		13	1	2	1	2	1		1	74	2	0	2		2	74	2	0
13001618	2018	8	8	1918	5	13	1	2	1	1	38	100	1		13	2	2	1	1	0		2	95	1	0
13001718	2018	8	6	1918	4	13	1	2	1	1	86	100	1		13	2	2	1	5	1		1	70	2	88	1		2	66	4	0	1		2	61	4	0	1		1	59	4	0	1		2	55	3	0
13001818	2018	7	17	1917	8	13	2	2	2	3	78	100	1		13	1	2	1	5	1		1	63	1	0	2		2	58	2	0	3		1	25	4	12	4		2	24	4	0	5		2	4	9	99
13001918	2018	7	18	1918	9	13	2	2	2	3	75	99	1			1	2	1	3	1		1	68	2	10	2		2	68	2	0
13002018	2018	7	20	1918	6	13	2	2	2	3	78	100	1			1	2	2
13002118	2018	7	18	1918	9	13	2	2	2	3	80	99	1			1	2	1	3	1		1	81	2	20	2		2	82	2	0
13002218	2018	8	3	1909	2	13	1	2	1	2	51	109	1		13	1	2	1	1	1		1	70	2	0
13002318	2018	8	22	1916	7	13	2	2	2	2	82	102	2		13	1	2	1	2	1		2	77	3	0	1		1	78	3	0
13002418	2018	8	2	1917	10	13	1	2	2	2	100	100	1		13	1	2	1	2	1		1	74	2	20	3		1	36	1	0
13002518	2018	8	22	1917	2	13	2	2	2	2	82	101	1		13	1	2	1	1	1		2	68	2	0
13002618	2018	9	6	1917	7	13	2	2	2	3	91	101	1		13	1	2	1	2	1		2	56	3	0	2		1	58	3	0
13002718	2018	8	7	1927	6	13	2	2	1	1	30	91	1		13	1	1	1	2	1		1	60	4	0	2		2	60	4	0
13002818	2018	8	3	1926	6	13	1	2	1	1	31	92	1		37	2	2	1	1	0		2	91	3	0
13002918	2018	8	3	1926	10	13	1	2	1	1	26	91	1		13	2	2	1	1	0		1	84	5	0
13003018	2018	8	2	1938	7	13	2	2	1	1	23	80	1		13	2	1	1	1	0		1	78	5	0
13003118	2018	8	2	1936	12	13	1	2	1	1	28	81	1		13	1	2	1	1	0		2	84	1	0
13003218	2018	8	2	1937	6	13	1	2	1	1	28	81			13	2	2	1	1	0		2	81	4	0
13003318	2018	8	1	1948	9	13	2	2	1	1	38	69	1		13	1	2	1	1	0		1	73	5	0
13003418	2018	8	1	1948	11	13	1	2	1	1	27	69	1		13	2	2	1	1	0		2	67	5	0
13003518	2018	7	26	1945	7	13	1	2	1	1	48	73	1		13	1	1	1	2	0		2	73	4	0
13003618	2018	8	1	1927	2	13	1	2	2	2	91	91	1		13	1	2	1	2	1		1	57	1	0	2		2	55	3	0
13003718	2018	8	1	1938	3	13	1	2	2	2	80	80	1		13	1	2	1	1	0		2	78	0
13003818	2018	8	1	1947	8	13	1	2	2	2	71	71	1		13	1	2	1	2	0		2	73	2		1		1	31	3	0
13003918	2018	8	6	1922	12	13	1	2	2	3	95	95	1		13	1	2	1	5	1		1	54	4	17	1		2	52	4		3		2	29	5		3		2	18	5		3		1	14	3
13004018	2018	8	7	1932	1	13	1	2	2	3	86	86	1		13	1	2	1	7	1		1	62	4	0	2		2	60	4		3		1	37	5	0	4		2	31	4		5		1	13	3
13004118	2018	8	6	1942	3	13	1	2	2	3	76	76	1		13	1	2	1	1	0		1	67	0
13004218	2018	8	7	1952	6	13	1	2	2	3	66	66	1		13	1	2	1	5	0		2	67	3	0	1		1	34	4	10	2		2	34	4	0	3		1	10	1	0	3		2	11	1	0
13004318	2018	8	2	1921	7	13	2	2	2	3	77	97	1		13	1	2	3
13004418	2018	8	2	1932	6	13	2	2	2	3	64	86	1		13	1	2	3
13004518	2018	8	2	1942	6	13	2	2	2	3	50	76	1		13	1	2	1	4	1		1	38	3	10	2		2	38	3	0	3		2	9	1		3		1	7	1
13004618	2018	8	12	1923	3	13	2	2	2	3	78	95	1		13	1	2	1	6	1		1	55	5	20	2		2	55	4		3		1	32	5	0	4		2	32	4		5		2	5	0
13004718	2018	8	8	1932	5	13	1	2	2	3	70	86	1			1	2	1	3	1		1	60	4	6	2		2	58	4		3		2	36	5
13004818	2018	8	8	1942	12	13	2	2	2	3	53	75	1		13	1	2	1	2	3		1	24	5	0	3		1	12	3	0
13004918	2018	8	8	1949	3	13	2	2	2	3	40	69	1		13	1	2	2
13005118	2018	8	2	1945	3	13	2	2	2	2	73	73	1		13	1	2	1	1	0		1	74	4	10
13005218	2018	8	2	1935	12	13	2	2	2	2	62	82	1		13	1	2	1	1	0		1	82	0	0
13005418	2018	8	3	1947	6	13	1	2	2	2	71	71	1		13	1	2	1	1	0		2	70	2	10
13005518	2018	8	3	1937	12	13	1	2	2	2	80	80	1			1	2	2
13005618	2018	8	3	1929	11	13	1	2	2	2	88	88	1		13	1	2	1	1	1		1	66	2	0
13005718	2018	9	6	1924	6	13	2	2		3	74	94	1		13	1		1	2	1		1	64	3	0	2		2	59	2	0
13005918	2018	9	7	1939	5	13	2	2	2	3	79	79	1		13	1	2	2
13006018	2018	9	7	1952	1	13	2	2	2	3	66	66	1		13	1	2	1	1	0		1	70	3	0
13006218	2018	8	22	1924	5	13	2	2	2	3	76	94	1		13	1	2	1	1	1		2	54	3	0
13006318	2018	8	22	1939	8	13	2	2	2	2	61	79	1		13	1	2	2
13006418	2018	8	22	1945	11	13	1	2	2	3	72	72	1		13	1	2	1	1	0		2	69	3	0
13006518	2018	8	22	1938	4	13	1	2	2	2	80	80	1		13	1	2	2
13006718	2018	9	10	1923	10	13	1	2	2	3	94	94	1			1	2	1	1	1		1	73	1	0
13006918	2018	7	17	1940	9	13	1	2	2	3	77	77	1			1	2	2
13007018	2018	8	31	1951	7	13	1	2	2	3	67	67	1		13	2	2	1	6	0		2	63	1	0	1		1	30	3	0	2		2	30	3	0	3		1	10		0	3		1	7
13007118	2018	7	19	1924	1	13	2	2	2	3	75	94	1			1	2	2
13007318	2018	7	19	1939	12	13	2	2	2	3	56	78	1			1	2	2
13007418	2018	7	19	1950	7	13	2	2	2	3	44	68	1		13	1	2	1	5	0		1	67	3	0	1		1	34	3	0	2		2	34	3	0	3		2	14	3	0	3		1	10	2	0
13007518	2018	8	30	1927	1	13	1	2	1	3	30	91	1			1	2	1	1	0		2	93	0	0
13007618	2018	7	20	1936	6	13	1	2	2	3	82	82	1			1	2	1	2	1		1	53	3	20	2		2	53	3	0
13007718	2018	7	20	1947	6	13	1	2	2	3	71	71	1		13	1	2	2
13007818	2018	9	10	1926	6	13	2	2	2	3	75	92	1			1	2	1	5	2		2	53	2	0	3		2	31	3	0	4		1	30	3	0	5		2	10			5			8
13008018	2018	7	18	1944	10	13	2	2	2	3	52	73	1			1	2	1	3	1		1	46	3	20	3		1	21	3	0	3		2	16	4	0
13008118	2018	8	1	1923	5	13	1	2	1	1	15	95	1		13	1	2	1	2	1		1	75	4	10	2		2	77	2	0
13008218	2018	8	3	1929	5	13	1	2	1	1	15	89	1		13	1	2	2
13008418	2018	8	2	1950	9	13	1	2	1	1	20	67	1		13	2	2	1	2	0		2	70	2	0	1		2	38	5	0
13008518	2018	8	8	1920	7	13	1	2	1	1	45	98	1		13	2	2	1	1	0		2	91	2	0
13008618	2018	8	7	1933	9	13	1	2	1	1	66	84	1		13	2	2	1	2	0		2	79	5	0	8		2	888	3	0
13008718	2018	8	7	1951	1	13	1	2	1	1	23	67	1		13	2	2	1	3	0		2	68	3	0	1		2	40	4	0	3		2	13	3	0
13008918	2018	8	5	1936	7	13	1	2	1	1	20	82	1		13	1	2	1	3	1		1	54	3	5	2		2	51	3	0	3		1	27	4	0
13009018	2018	8	6	1943	11	13	1	2	1	1	21	74	1		13	2	2	1	1	0		2	71	3	0
13009118	2018	8	2	1925	8	13	2	2	1	1	87	93	1		13	2	1	2
13009218	2018	7	14	1935	11	13	2	2	1	1	82	82	1		13	1	2	1	5	1		1	60	4	30	2		2	55	4	0	3		1	32	5	0	4		2	32	5	0	5		2	2	0	0
13009318	2018	7	14	1947	10	13	2	2	1	1	20	70	1		13	2	2	1	1	0		1	76	4	0
13009418	2018	8	1	1926	12	13	2	2	1	1	20	91	1		13	2	2	1	2	1		2	59	5	0	2		1	59	5	0
13009518	2018	8	4	1936	2	13	2	2	1	1	38	82	1		41	2	2	1	1	0		2	83	2	0
13009618	2018	8	4	1945	4	13	2	2	1	1	18	73	1		13	1	1	1	1	0		1	73	3	0
13009718	2018	8	3	1928	4	13	1	2	1	1	60	90	1		13	2	1	1	2	1		1	63	3	20	1		2	66	3	0
13009818	2018	8	3	1936	7	13	1	2	1	1	58	82	1		51	2	2	1	1	0		2	80	2	0
13009918	2018	8	4	1945	1	13	1	2	1	1	32	73	1		13	2	2	1	1	0		2	68	3	0
13010018	2018	8	9	1926	7	13	1	2	1	1	2	92			14	1	2	1	1	0		2	92	0	0
13010118	2018	8	2	1936	1	13	1	2	1	1	3	82	1		13	1	1	1	1	0		2	81	2	0
13010218	2018	8	7	1943	9	13	1	2	1	1	40	74	1		11	2	1	1	1	0		2	73	5	0
13010318	2018	8	3	1921	12	13	1	2	1	1	60	96	1		13	1	1	1	1	1		1	66	3	0
13010418	2018	8	7	1931	7	13	1	2	1	1	87	87	1		13	1	2	1	2	0		2	84	0	0	1		1	55	4	20
13010518	2018	8	6	1951	6	13	1	2	1	1	67	67	1		13	1	1	1		1		1	41	3	0	2		2	41	3	0	3		1	16	4	0	3		1	3	0	0
13010618	2018	8	7	1921	7	13	1	2	1	1	18	97	1		13	2	2	1	2	1		1	74	4	0	2		2	66	3	0
13010718	2018	8	7	1933	4	13	1	2	1	1	28	85	1		13	1	2	1	1	0		2	72	3	0
13010818	2018	8	2	1938	10	13	1	2	1	1	41	79	1		13	1	2	1	1	1		2	77	0	0
13010918	2018	8	2	1950	6	13	1	2	1	1	27	68	1		13	2	2	1	1	0		2	69	5	0
13011018	2018	8	4	1922	5	13	1	2	1	1	10	96	1		37	2	2	1	2	0		2	85	0	0	1		2	60	2	0
13011118	2018	8	8	1932	10	13	1	2	1	1	67	85	1		13	2	2	1	1	0		2	80	0	0
13011218	2018	8	5	1940	4	13	1	2	1	1	64	78	1		13	2	1	1	1	0		2	73	3	0
13011318	2018	8	2	1950	2	13	1	2	1	1	30	68	1		13	2	2	1	1	0		2	68	0	0
13011418	2018	8	22	1953	12	13	2	2	2	2	46	64	1		13	1	2	1		0		1	70	3	20
13011618	2018	8	9	1917	1	13	2	2	2	3	76	101	1		13	2	2	1	1	1		1	67	0	0
13011718	2018	8	13	1928	4	13	1	2	1	1	48	90	1		13	2	2	1	4	1		1	63	4	0	1		2	62	4	0	1		1	59	4	0	1		2	55	4	0
13011818	2018	8	16	1939	6	13	1	2	1	1	10	79	1		13	2	2	1	2	0		2	81	4	0
13048102	2018	8	21	1928	6	13	1	1	1	3	90	90						1	1	0		2	84	0	0
13049502	2018	8	27	1925	12	13	2	1	2	3	92	92	1		13	1	2	1	1	1		1	65	4	0
13049802	2018	7	27	1930	8	13	2	1	2	3	85	87	1		13	1	2	2	1	0		1	87	0	0
13054502	2018	9	7	1929	11	13	1	1	2	3	87	88			13	1	2	1	1	1		1	51	2	10
13054602	2018	8	2	1928	11	13	2	1	2	2	70	89						1	2	1		1	58	3	0	1		2	57	4	10
13054802	2018	9	7	1934	12	13	2	1	2	3	61	83			13	1	2	1	1	1		1	56	1	0
13060705	2018	8	22	1938	10	13	1	1	2	3	79	79						2
13070105	2018	8	21	1940	8	13	2	1	2	3	62	78						2
13070205	2018	8	21	1940	3	13	2	1	2	3	57	78					2	1	3	3		1	30	3	0	4		2	29	3	0	5		1	40	0	0			2
13070305	2018	8	22	1938	9	13	1	1	1	3	79	79						1	2	1		2	58	5	0	2		1	61	3	0
13072905	2018	8	22	1937	3	13	2	1	2	3	79	81			13	1	2	2	0
13074205	2018	8	8	1940	5	13	2	1	1	2	3	78			13			1	4	0		1	79	4	0	1		1	52	4	10	2		2	50	4	0	3		2	25	4
13074605	2018	8	2	1939	3	13	2	1	1	1	79	79						1	2	1		1	57	3	5	2		2	53	3	0
14000118	2018	7	11	1918	1	14	2	2	1	1	20	100	1		14	1	2	1	2	1		1	77	4	20	8		2	68	3	0
14000218	2018	7	17	1918	1	14	1	2	1	1	33	100	1		31	2	1	1	1	0		2	81	3	0
14000318	2018	7	13	1917	11	14	1	2	1	1	50	100	1		14	2	2	1	3	0		2	96	3	0	8		1	42	5	0	3		2	60	4	0
14000418	2018	7	12	1917	6	14	1	2	1	1	8	101	1		14	1	2	1	4	0		2	95	2	0	1		2	60	4	0	2		1	58	4	0	3		2	32	5	0
14000518	2018	7	17	1916	11	14	2	2	1	1	1	101	1		14	1	1	3
14000618	2018	7	18	1944	5	14	1	2	1	1	23	74	1		34	2	1	1	1	0		2	73	4	0
14000718	2018	7	18	1937	9	14	1	2	1	1	12	80	1		14	2	2	1	1	0		2	75	5	0
14000818	2018	7	18	1925	4	14	1	2	1	1	18	93	1		13	2	2	1	1	8		2	70	2	0
14000918	2018	7	11	1925	4	14	1	2	1	1	58	93	1		41	2	2	1	1	1		2	66	2	0
14001018	2018	7	11	1935	1	14	1	2	1	1	18	83	1		35	2	1	1	1	0		2	81	3	0
14001118	2018	7	11	1947	10	14	1	2	1	1	14	70	1		14	1	1	1	1	0		2	68	4	0
14001218	2018	7	13	1944	11	14	2	2	1	1	21	73	1		14	2	2	1	2	0		1	78	5	15	8		2	55	2	0
14001318	2018	7	16	1929	2	14	2	2	1	1	11	89	1		14	2	2	1	1	8		2	58	3	0
14001418	2018	7	13	1935	7	14	2	2	1	1	45	83	1		14	2	2	1	1	0		1	89	3	0
14001518	2018	7	13	1925	3	14	1	2	1	1	40	93	1		21	2	2	1	1	1		1	66	3	0
14001618	2018	7	13	1936	4	14	1	2	1	1	33	82	1		22	2	2	1	2	0		2	80	5	0	1		1	50	5	40
14001708	2018	7	23	1922	12	14	1	1	1	1		95						1	2	1		1	65	3	0	2		2	63	3	0
14001718	2018	7	13	1944	10	14	1	2	1	1	23	73	1		41	2	2	2
14001818	2018	7	12	1922	5	14	2	2	1	1	14	96	1		32	2	1	1	4	0		1	96	5	0	1		2	55	5	0	1		1	59	5	0	8		2	53	3	0
14001918	2018	7	12	1937	9	14	2	2	1	1	37	80	6		14	2	1	2
14002018	2018	7	18	1941	4	14	2	2	1	1	18	77	1		14	2	2	1	2	0		1	76	5	6	3		1	25	5	0
14002118	2018	7	17	1952	10	14	2	2	1	1	2	65	1		14	2	1	1	1	0		1	70	5	0
14002618	2018	7	7	1917	3	14	2	2	2	3	80	101	1		14	1	2	1	1	1		1	47	0	0
14002718	2018	7	6	1913	6	14	2	2	2	2	2	105	1		14	1	2	1	3	1		2	61	3		2		1	63	2	2	3		1	35	3	10
14002818	2018	7	8	1916	6	14	1	2	2	2	102	102	1		14	1	1	1	1
14002918	2018	7	8	1933	5	14	1	2	2	3	85	85	1		14	1	2	1	1	1		1	65	3	3
14003018	2018	7	7	1942	5	14	1	2	2	3	76	76	1		14	1	2	1	1	0		2	62	0
14003118	2018	7	8	1951	2	14	1	2	2	3	67	67	1		14	1	2	2
14003218	2018	7	9	1921	7	14	1	2	2	3	97	97	1		14	1	2	2
14003318	2018	7	5	1953	1	14	1	2	2	2	40	65	1		14	1	1	1	1	0		2	63	1
14003408	2018	7	5	1943	2	14	2	1	2	1	32	75						1	1
14003418	2018	7	5	1940	9	14	1	2	2	2	77	77	1		14	1	2	1	1	0		2	75	2
14003508	2018	7	5	1940	9	14	1	1	2	1	3	77						1	1	0		2	74	1
14003518	2018	7	5	1932	7	14	1	2	2	2	56	86	1		14	1	2	1	4	1		1	49	4	6	2		2	48	4		3		2	21	5		3		1	13	2	88
14003618	2018	7	8	1929	10	14	1	2	2	2	88	88	1		14	1	2	2
14003718	2018	7	9	1943	1	14	1	2	2	2	75	75	1		14	1	2	1	5	0		2	68	0		1		1	46	3	4	2		2	47	3		3		2	21	5		3		1	16	4
14003818	2018	7	9	1951	3	14	1	2	2	2	67	67	1		14	1	2	1		0		2	64	0	0
14003918	2018	7	6	1925	5	14	1	2	2	3	53	93	1		14	1	2	1	2	0		2	92	0		1		2	72	0
14004018	2018	7	5	1922	5	14	1	2	2	2	50	96	1		14	1	2	1	1	1		2	54	5
14005118	2018	7	5	1914	6	14	2	2	2	3	80	104	1		14	1	2	1	2	1		1	73	2	20	2		2	67	2	0
14005218	2018	7	5	1918	6	14	2	2	1	2	80	100	1		14	1	2	1	1	1		1	75	2	5
14005318	2018	7	5	1946	7	14	1	2	2	3	72	72	1		14	1	2	1	1	2		2	65	2	88
14005518	2018	7	5	1926	9	14	1	2	2	2	91	91	1		14	1	2	1	1	0		2	81	0	0
14005818	2018	7	5	1938	10	14	1	2	1	2	79	79	1		14	1	1	1	1	0		2	74	2	0
14005918	2018	7	5	1928	3	14	1	2	2	3	76	90	1		41	2	2	1	1	0		2	90	0	0
14006018	2018	7	4	1917	6	14	2	2	2	3	68	101	1			2	2	1	1	1		2	72	4	0
14006118	2018	7	4	1925	6	14	1	2	2	3	93	93	1		14	1	2	1	2	1		1	54	3	5	2		2	53	3	0
14006218	2018	7	4	1935	9	14	1	2	2	3	32	82	1		14	1	2	1	1	0		2	78	2	0
14006318	2018	7	4	1946	5	14	1	2	2	3	72	72	1		14	1	2	1	1	0		2	70	2	88
14006418	2018	7	5	1947	1	14	1	2	2	3	71	71	1		14	1	2	1	2	0		2	69	3	0
14006518	2018	7	5	1934	4	14	1	2	2	2	84	84	1		14	1	2	1	2	1		1	61	2	10	2		2	57	2	0
14006618	2018	7	10	1916	4	14	2	2	2	2	4	102	1		14	1	2	1	2	1		1	75	2	20	2		2	63	0	20
14006718	2018	7	8	1910	3	14	2	2	2	3	108	108	1		14	1	2	1	1	2		2	60	0	0
14006818	2018	7	7	1917	5	14	2	2	2	3	101	101	1		14	1	2	1	2	1		1	62	5	0	2		2	61	5	0
14006918	2018	7	6	1918	2	14	2	2	1	1	53	100	1		14	2	2	1	2	1		1	65	3	20	2		2	53	4	0
14007018	2018	7	8	1950	10	14	1	2	2	3	67	67	1		14	1	2	1	1	0		2	67	0	0
14007118	2018	7	6	1940	8	14	1	2	2	3	77	77	1		14	1	2	1	1	0		2	69	1	0
14007218	2018	7	8	1930	3	14	1	2	2	3	81	88	1		14	1	2	1	2	0		2	80	0	6
14007318	2018	7	8	1922	4	14	1	2	2	3	70	96	1		14	1	2	2
14007418	2018	7	8	1951	6	14	1	2	2	3	67	67	1		14	1	2	1	4	0		2	65	2	0	1		2	26	4	0	2		1	30	3	15	3		1	4	0	0
14007518	2018	7	6	1941	2	14	1	2	2	3	77	77	1		14	1	1	1	2	0		2	75	2	0	1		1	55	2	0
14007618	2018	7	7	1933	5	14	1	2	2	3	85	85	1		14	1	2	1	2	1		1	53	2	0	2		1	58	2	15
14007718	2018	7	7	1923	2	14	1	2	2	3	70	95	1		41	2	2	1	7	0		2	80	0	0	1		1	47	3	10	2		2	45	3	0	3		1	25	3	10	3		1	23	3	10
14007818	2018	7	6	1951	2	14	1	2	2	3	67	67	1		14	1	2	1	1	0		2	68	3	0
14007918	2018	7	5	1940	12	14	1	2	2	3	77	77	1		14	1	2	1	5	0		2	74	3	0	1		1	48	3	0	2		2	48	3	0	3		2	19	5	0
14008018	2018	7	5	1933	6	14	1	2	2	3	85	85	1		14	1	2	1	3	0		2	86	0	0	1		1	63	4	15	2		2	63	3	0
14008118	2018	7	8	1922	5	14	1	2	2	3	96	96	1		14	1	2	1	2	0		2	83	1	0	1		1	60	5	0
14008218	2018	7	4	1951	9	14	1	2	1	1	30	66	1		14	2	2	1	1	0		2	67	3	0
14008318	2018	7	5	1943	3	14	1	2	1	1	50	75	1		21	2	1	1	1	0		2	69	4	0
14008418	2018	7	5	1932	8	14	1	2	2	1	35	85	1		14	2	2	1	1	0		2	78	5	0
14008518	2018	7	5	1919	12	14	1	2	1	1	33	98	1		14	2	2	1	2	1		1	69	5	0	1		2	67	3	0
14009918	2018	7	8	1916	3	14	2	2	2	2	93	102	1		14	1	2	1	1	1		1	63	0	0
14010018	2018	7	8	1946	3	14	1	2	2	2	72	72	1		14	1	2	1	1	0		2	71	0	0
14010118	2018	7	7	1937	7	14	1	2	2	2	81	81	1		14	1	2	1	1	0		2	80	1	0
14010218	2018	7	7	1915	7	14	2	2	2	2	79	103	1		14	1	2	1	2	1		1	72	2	5	2		2	70	4	0
14010318	2018	7	6	1925	10	14	2	2	2	2	68	92	1		14	1	2	1	4	1		1	49	3	10	2		2	46	3	0	3		2	21	5	0	4		1	19	4	0
14010418	2018	7	6	1918	11	14	2	2	2	2	82	99	1		14	1	2	1	6	1		1	69	3	0	2		2	64	3	0	3		1	43	3	0	4		2	41	3	0	5		2	21	5	0
14010518	2018	7	6	1935	11	14	2	2	2	2	82	82	1		14	1	2	1	2	1		1	62	4	0	2		2	62	3	0
14010618	2018	7	6	1946	1	14	2	2	2	2	72	72	1		14	1	2	1	4	0		1	78	3	5	1		1	51	3	0	2		2	50	3	0	3		1	23	4	0
14010718	2018	7	5	1925	7	14	1	2	2	2	93	93	1		14	1	2	1	1	1		2	63	2	0
14010818	2018	7	5	1936	8	14	2	2	2	2	62	81	1		14	1	2	1	3	0		1	83	2	0	1		1	53	2	20	2		2	53	2	0
14010918	2018	7	5	1944	5	14	2	2	2	2	56	74	1		14	1	2	2
14011018	2018	7	5	1925	6	14	2	2	2	2	77	93	1		14	1	2	2
14015002	2018	7	17	1935	8	14	1	1	1	1	36	82	1		14	2	2	1	1	0		2	82	0	0
14018002	2018	7	4	1931	12	14	2	1	2	3	71	86	1		14	2	2	1	7	1		2	70	3	0	2		1	70	3	10	4		1	36	3	5	4		2	34		0	5		1	12		0
14019102	2018	7	11	1936	7	14	2	1	2	3	40	82						2
14019602	2018	7	17	1934	3	14	2	1	1	1	30	84						1	3	0		1	93	2	3	1		1	54	3	20	2		2	55	3	0
14019702	2018	7	13	1933	12	14	1	1	1	1	33	84						1	3	1		1	55	5	0	2		2	54	5	0	8		2	60	1	0
14020302	2018	7	10	1928	10	14	2	1	2	3	88	89						2
14020402	2018	7	10	1928	9	14	1	1	2	3	80	89			14			2
14020902	2018	7	3	1934	12	14	2			2		83
14021002	2018	7	3	1932	6	14	2	1	2	3	24	86	1					1	2	1		1	53	2	7	1		1	53	2	6
14023202	2018	7	13	1929	10	14	2	1	1	1	30	88						1	1	1		1	61	4	2
14050105	2018	7	6	1939	11	14	2	1	1	2	2	78	1		14	1		2	0
14050605	2018	7	9	1938	1	14	2	1	2	2	80	80			14	1	2	3
14051705	2018	7	4	1939	10	14	2	1	2	3	78	78						1	4	1		1	50	2	88	2		2	52	4	88	3		1	27	4	88	3		1	25	4	88
14052205	2018	7	4	1937	10	14	2	1	2	3	64	80			14	2	2	2
14052305	2018	7	4	1937	3	14	2	1	2	3	60	81			14	1	2	1	1	1		1	57	3	20
14052405	2018	7	10	1939	4	14	2	1	2	3	55	79						2
14052905	2018	7	4	1938	11	14	1	1	2	3	79	79	1		14	1	2	1	1	0		2	79	2	0
14053005	2018	7	4	1938	3	14	1	1	2	3	80	80	1		14	1	2	1	1	0		2	73	2	0
14053305	2018	7	7	1935	7	14	2	1	1	1	38	83	1		13	2	2	1	2	0		1	83	2	0	0		2	49	5	0
14053505	2018	7	3	1940	5	14	1	1	1	1	50	78			14			1	1	0		2	73	3	0
14053905	2018	7	3	1927	9	14	1	1	1	1	1	90						3	0	0		2	87	3	0	1		1	888	5	88
21000118	2018	9	13	1927	7	21	2	2	1	2	13	91	1		21	1	2	1	1	1		2	53	3	0
21000208	2018	8	16	1942	2	21	2	1	1	1	46	76						1	2	0		1	78	4	0	1		2	51	4	0
21000218	2018	9	13	1941	3	21	2	2	2	3	50	77	1		21	1	2	1	2	0		1	76	1	0	1		2	45	1	0
21000318	2018	9	13	1950	7	21	2	2	2	3	68	68	1		21	1	2	1	5	0		1	70	1	20	1		1	42	3	20	2		2	40	3	0	3		2	19	5	0	3		2	9	1	0
21000418	2018	9	13	1931	11	21	2	2	2	3	47	86	1		21	1	2	1	2	1		1	52	3	0	2		2	888	3	0
21000518	2018	9	14	1942	2	21	2	2	2	3	70	76	1		21	1	2	1	1	0		1	77	3	0
21000618	2018	9	14	1927	8	21	2	2	2	3	73	91	1		21	1	2	1	2	1		1	72	2	6	2		2	67	2	0
21000718	2018	9	14	1950	9	21	2	2	2	2	48	68	1		21	1	2	1	5	0		1	70	2	0	1		1	41	2	0	2		2	39	2	0	3		2	8	1	0	3		1	5	0	0
21000818	2018	9	14	1929	8	21	2	2	2	3	45	89	1		21	1	2	1	1	1		2	54	1	88
21000918	2018	9	20	1933	2	21	1	2	2	3	40	85	1		21	2	2	1	1	1		2	62	3	0
21001018	2018	9	18	1938	2	21	1	2	2	2	80	80	1		21	1	2	1	1	0		2	77	3	20
21001118	2018	9	18	1925	8	21	1	2	2	3	93	93	1		21	1	2	1	1	1		1	66	2	0
21001218	2018	9	18	1947	8	21	2	2	2	2	71	71	1		21	1	2	2	0
21001318	2018	9	18	1923	2	21	2	2	2	3	75	95	1		21	2	2	1	2	0		2	888	0	0
21001418	2018	9	12	1947	10	21	1	2	1	1	58	70	1		21	1	1	1	5	0		2	70	1	0	1		1	50	4	0	0		2	48	4	0	3		1	24	4	0
21001518	2018	9	18	1938	5	21	2	2	2	3	50	80	1		21	1	2	1	3	1		2	50	3	0	2		1	53	3	4	3		1	19	8	88
21001618	2018	9	18	1947	2	21	1	2	2	3	46	71	1		21	1	2	1	4	0		2	69	3	15	1		1	36	5	0	2		2	33	5	0	3		1	8	1	0
21001718	2018	9	21	1926	10	21	1	2	2	3	8	91	1		21	1	2	1	2	1		1	62	3	1	1		2	58	2	0
21001808	2018	7	19	1918	2	21	1	1	2	2	33	100	1					2
21001818	2018	9	21	1931	3	21	1	2	2	2	87	87	1		21	1	2	1	2	1		1	56	4	0	2		2	55	3	0
21001918	2018	9	21	1941	2	21	1	2	2	3	49	77	1		21	1	2	1	1	0		2	78
21002018	2018	9	21	1953	11	21	1	2	2	3	60	64	1		21	1	2	1	2	7		2	93	4	0	0		2	59	3	0
21002108	2018	7	19	1914	2	21	2	1	2	2	33	104						1	1	1		2	60	3	0
21002118	2018	8	14	1928	6	21	2	2	1	1	22	90	1		21	1	2	2	0
21002218	2018	8	13	1931	6	21	2	2	1	1	15	87	1		37	2	2	1	1	1		1	48	4	0
21002318	2018	8	13	1939	10	21	2	2	1	1	30	78	1		21	1	2	1	3	0		1	78	2	10	1		1	50	2	2	2		2	48	3	0
21002408	2018	11	7	1941	7	21	2			3		77
21002418	2018	8	14	1951	6	21	2	2	1	1	32	67	1		21	2	1	1	1	0		1	68	4	0
21002508	2018	11	7	1942	10	21	2	1	2	2	76	76	1		21	1	1	1	1	0		1		1	88
21002518	2018	8	16	1923	2	21	2	2	1	1	62	95	1		21	1	1	1	1	1		1	52	4	0
21002618	2018	8	16	1933	6	21	2	2	1	1	64	85	1		21	2	2	2
21002718	2018	8	17	1942	4	21	2	2	1	1	76	76	1		21	1	1	2	1	0		1	78	2	0
21002818	2018	8	17	1951	9	21	2	2	1	1	28	66	1			1	1	1	1	0		1	69	3	0
21002918	2018	5	20	1926	11	21	2	2	1	1	18	91	2		21	2	2	1	2	1		1	48	5	0	2		2	46	4	0
21003018	2018	8	20	1943	2	21	2	2	1	1	17	75	1		21	1	2	1	1	0		1	80	5	0
21003118	2018	8	21	1946	10	21	2	2	1	1	17	71	1		21	1	2	1	2	1		1	50	2	20	2		2	49	4	0
21003218	2018	8	21	1925	12	21	1	2	1	1	63	92	1		21	1	1	1	1	0		2	94	1	0
21003318	2018	8	22	1932	2	21	1	2	1	1	70	86	1		21	1	1	1	1	1		1	58	3	10
21003418	2018	8	22	1941	6	21	1	2	1	1	58	77	1		21	2	2	2
21003518	2018	8	15	1950	3	21	1	2	1	1	49	68	1		21	1	2	2
21003618	2018	8	15	1922	9	21	2	2	1	1	5	95	1		21	1	2	1	2	1		1	54	3	10	2		2	57	3	0
21003718	2018	8	23	1931	3	21	1	2	1	1	5	87	1		21	1	2	1	1	0		2	83	1	0
21003818	2018	8	23	1939	11	21	1	2	1	1	54	78	6		21	1	2	1	1	0		2	78	3	0
21003918	2018	8	24	1949	7	21	1	2	1	1	8	69	1			1	1	1	1	0		2	72	2	0
21004018	2018	8	27	1922	1	21	2	2	1	1	10	96	1		21	1	2	1	2	1		2	65	3	0	2		1	66	3	0
21004118	2018	8	27	1929	3	21	2	2	1	1	32	89	1		21	2	2	1	1	1		1	56	3	0
21004218	2018	8	28	1943	10	21	2	2	1	1	30	74	1		21	2	1	1	4	0		1	80	3	0	1		1	54	4	10	2		2	45	4	0	3		2	17	4	0
21004318	2018	8	28	1951	2	21	2	2	1	1	24	67	1		21	1	1	1	2	0		1	72	4	6	6		2	65	4	0
21004518	2018	10	25	1948	2	21	2	2	1	1	40	70	1		21	2	2	2
21004618	2018	10	26	1936	9	21	2	2	1	1	30	82	1		21	2	2	2
21004718	2018	10	26	1928	9	21	2	2	1	1	20	90	1		21	1	1	1	3	1		2	53	3	0	2		1	53	3	10	3		1	21	5	0
21005118	2018	9	11	1928	3	21	2	2	1	1	20	90	1		21	1	1	1	2	1		1	61	3	0	2		2	60	3	0
21005218	2018	9	11	1944	12	21	2	2	1	1	23	73	1		37	2	2	1	2	1		1	47	3	2
21005318	2018	9	11	1938	8	21	2	2	1	1	30	80	1		21	1	1	1	3	1		1	49	3	0	1		1	47	3	10
21005508	2018	11	7	1940	12	21	1	1	2	2	77	77	1		21	1	2	1	4	0		2	82	0	5	1		1	46	3		2		2	46	3		3		1	20	3
21005518	2018	9	12	1935	3	21	1	2	1	1	40	83	1		21	1	1	2	1
21005618	2018	9	12	1926	4	21	1	2	1	1	60	92	1		21	1	2	1	2	1		2	65	2	0
21005718	2018	9	12	1920	4	21	1	2	1	1	40	98	1		21	1	2	1	1	1		1	69	4	0
21005818	2018	9	17	1942	4	21	1	2	1	1	40	76	1		21	1	2	1	1	0		2	82	5	0
21005918	2018	9	17	1939	12	21	1	2	1	1	60	78	1		21	1	2	1	1	0		2	75	3	0
21006018	2018	9	17	1950	9	21	1	2	1	1	30	68	1		21	1	2	1	1	0		2	68	3	0
21006118	2018	9	19	1922	1	21	1	2	1	1	30	96	1		21	1	2	1	1	1		1	66	3	0
21006218	2018	9	18	1932	2	21	1	2	1	1	60	86	1		21	1	2	1	1	0		2	83	4	0
21006318	2018	9	18	1943	5	21	1	2	1	1	25	75	1		21	1	1	1	1	0		2	75	4	0
21006411	2018	9	18	1951	1	21	1	2	1	1	22	67	1		21	1	1	1	1	0		2	68	4	0
21006518	2018	11	7	1924	7	21	2	2	1	1	60	94	1		21	2	2	1	4	1		1	58	5	0	2		2	54	4	0	3		2	32	5	0	8		2	62	4	0
21006618	2018	11	8	1938	7	21	2	2	1	1	62	80	1		44	1	1	1	14	0		1	89	3	0	1		2	57	5	0	2		1	65	5	0
21006718	2018	11	9	1944	12	21	2	2	1	1	14	73	1		21	1	1	2
21006818	2018	11	9	1952	2	21	2	2	1	1	15	66	1		21	1	2	1	1	0		1	68	3	0
21007118	2018	7	25	1925	3	21	2	2	2	3	93	93	1		21	1	2	2	0
21007218	2018	7	25	1937	7	21	2	2	2	2	81	81	1		21	1	2	1	2	0		1	82	2	20	1		1	58	3	0
21007318	2018	7	24	1946	10	21	2	2	2	2	71	71	1		21	1	2	1	1	0		1	70	2	0
21007418	2018	7	30	1925	10	21	1	2	2	2	92	92	1		21	1	1	1	2	1		1	61	3	0	2		2	60	3	0
21007518	2018	7	30	1932	7	21	1	2	2	2	86	86	1		21	1	2	2
21007618	2018	7	31	1945	5	21	1	2	2	2	40	73	1		21	1	2	1	1	0		2	70	2	0
21007718	2018	7	19	1924	9	21	2	2	2	2	8	93	1		21	1	2	1	4	1		1	62	2	0	2		2	58	2	0
21007818	2018	7	19	1929	10	21	2	2	1	2	20	88	1		21	1	1	1	5	1		1	59	2	0	2		2	54	2	0	1		1	64	2	0	2		2	62	2	0
21007918	2018	7	17	1940	2	21	2	2	2	2	78	78	1		21	1	2	1	2	0		1	85	0	0
21008018	2018	7	18	1952	5	21	2	2	2	2	30	66	1		21	1	2	1	6	0		1	66	2	0	1		1	39	5	0	2		2	37	5	0	3		1	9	1	0	3		1	2	0	0
21008118	2018	7	26	1949	12	21	2	2	2	3	68	68	1		21	1	2	1	1	0		1	69	2	20
21008218	2018	7	26	1939	5	21	2	2	2	3	60	79	1		37	2	2	1	6	1		1	54	3	0	2		2	53	2	0	3		1	28	3	0	4		2	26	3	0	5		2	2	0	0
21008318	2018	7	26	1929	12	21	2	2	2	1	14	88	1		21	1	2	1	1	3		1	30	4	0
21008418	2018	7	26	1923	4	21	2	2	2	3	80	95	1		21	1	2	1	2	1		1	59	3	0	2		2	61	3	0
21008518	2018	7	24	1938	5	21	2	2	2	3	35	80	1		21	1	2	1	1	0		1	82	0	0
21008618	2018	7	24	1946	1	21	2	2	2	3	47	72	6		21	1	2	1	1	0		1	76	3	0
21008718	2018	7	25	1925	10	21	2	2	2	3	79	92	6		21	1	2	1	2	1		1	62	3	0	2		2	60	3	0
21008818	2018	7	24	1928	6	21	1	2	2	2	90	90	1		21	1	2	1	3	0		2	92	2	0	1		2	56	2	0	2		1	58	2	10
21008918	2018	7	23	1938	7	21	1	2	1	2	80	80	1		21	1	2	1	1	0		2	81	1	0
21009018	2018	7	23	1946	7	21	1	2	1	2	72	72	1		21	1	2	1	1	0		2	73	2	0
21009118	2018	7	26	1926	4	21	1	2	1	2	50	92	1		21	1	1	1	1	8		2	50	3	0
21009218	2018	7	26	1948	10	21	1	2	2	2	18	69	1		21	1	2	1	1	0		2	69	3	0
21009318	2018	7	26	1935	12	21	1	2	1	2	9	82	1		21	1	1	1	1	0		2	81	2	0
21009418	2018	7	28	1923	9	21	2	2	2	2	10	94	1		21	1	2	1	2	1		2	68	3	0
21009518	2018	7	19	1930	1	21	2	2	1	2	5	88	1		21	1	2	1	2	2		2	61	2	0	1		1	62	2	0
21009618	2018	7	17	1941	1	21	2	2	2	2	60	77	1		21	1	2	1	3	0		1	82	0	0	1		1	49	2	0	1		2	52	2	0
21009718	2018	7	20	1949	3	21	2	2	2	2	20	69	1		21	1	2	1	4	0		1	69	0	0	1		2	51	2	0	2		1	44	3	0	3		1	14	3	0
21009818	2018	7	26	1921	12	21	2	2	2	2	96	96	1		21	1	2	3
21009918	2018	7	26	1933	6	21	2	2	2	3	85	85	1		21	1	2	1	5	0		1	81	0	20	1		1	50	3	20	2		2	46	3	0	3		1	25	5	0
21010018	2018	7	25	1941	1	21	2	2	2	3	77	77	1		21	1	2	1	1	1		1	48	1	20
21010118	2018	7	25	1950	12	21	2	2	1	3	44	67	1		21	1	2	1	1	0		1	69	3	0
21010218	2018	7	25	1920	11	21	2	2	1	1	77	97	1		21	1	1	1	2	1		2	61	3	0	2		1	61	3	4
21010318	2018	7	24	1933	3	21	2	2	1	1	30	85	1		21	1	1	1	3	1		2	64	3	0	2		1	888	4	0	3		1	888	4	0
21010418	2018	7	26	1941	8	21	2	2	1	1	12	76	1		21	1	2	1	2	0		1	77	3	0
21010518	2018	7	24	1953	6	21	2	2	2	1	65	65	1		21	1	2	1	1	0		1	70	2	0
21010618	2018	7	26	1926	4	21	2	2	1	2	92	92	1		21	1	2	1	2	1		2	67	3	0	2		1	70	2	0
21010718	2018	7	20	1938	6	21	2	2	1	2	80	80	1		21	1	2	1	2	1		2	56	3	0	2		1	70	5	20
21010818	2018	7	18	1944	11	21	2	2	1	2	73	73	1		21	1	2	1	1	1		1	73	3	5
21010918	2018	7	24	1945	10	21	1	2	2	1	20	72	1		21	1	2	1	1	0		2	67	3	0
21011018	2018	7	24	1936	7	21	1	2	1	1	82	82	1		21	1	1	1		0		2	78	4	0
21011118	2018	7	24	1927	3	21	1	2	1	1	70	91	1		21	1	2	1	1	0		2	86	0	0
21011218	2018	7	31	1924	8	21	1	2	2	1	17	93	1		21	1	2	1	3	0		2	90	0	0	1		1	61	2	20	2		2	53	2	0
21011518	2018	8	1	1934	11	21	1	2	2	1	3	83	1		21	1	2	1	1	0		2	82	2	0
21011618	2018	8	1	1947	7	21	1	2	1	1	24	71	1		21	1	2	1	2	0		2	71	2	0	3		2	13	3	0
21011908	2019	1	7	1926	5	21	1	1	2	3	70	92	1		21	1	2	1	2	1		1	64	4	0	2		2	61	3	0
21012118	2018	11	6	1944	10	21	2	2	2	2	20	74	1		21	2	2	1	5	0		1	78	2	0	1		1	45	3	0	2		2	41	3	1	3		1	16	3	0	3		2	3	0	0
21012218	2018	11	6	1927	10	21	2	2	2	2	5	91	1		21	2	2	1	1	1		1	61	3	0	2		2	61	3	0	3		1	31	4	0	4		2	33	4	0
21012318	2018	11	6	1936	7	21	2	2	2	3	58	82	6		21	1	1	2
21012418	2018	11	6	1932	9	21	2	2	2	2	86	86	1		21	1	1	2
21012518	2018	11	5	1924	11	21	2	2	2	3	90	94	1		21	1	2	1	2	1		1	67	5	0	2		2	65	5	0
21012618	2018	11	6	1937	7	21	2	2	2	3	60	81	1		21	1	2	2
21012708	2018	12	19	1943	5	21	1	1	2	3	40	75			21	1	2	1	1
21012718	2018	11	2	1949	1	21	2	2	1	1	25	69	1		21	1	2	2
21012808	2018	12	30	1943	5	21	1	1	2	3	75	75	6		21	1	2	1	2
21012818	2018	11	6	1935	2	21	2	2	2	2	83	83	1		21	2	2	1	4	1		1	62	2	0	3		1	36	4	0	2		2	60	2	0	5		2	5	0	0
21012908	2018	12	21	1941	9	21	1	1	2	3		77	6		21	1	2	2
21012918	2018	11	7	1927	2	21	2	2	1	1	22	91	1					1	2	0		1	89	2	88	2		2	58	3	88
21013018	2018	11	7	1949	11	21	1	2	1	1	10	69	1		21	1	1	1	1	0		2	68	3	0
21013108	2018	12	20	1941	3	21	1	1	2	3	77	77	1		21	1	2	2
21013118	2018	11	5	1947	5	21	1	2	1	1	71	71	1		21	1	1	1	1	0		2	67	3	88
21013218	2018	11	5	1924	8	21	1	2	1	1	65	94	1		21	2	2	1	1	1		2	71	2	88
21013318	2018	11	1	1948	11	21	1	2	2	1	15	70	8		21	1	2	1	1	0		2	69	1	88
21013408	2018	12	19	1943	6	21	2	1	1	3	49	75	1		21	1	2	1	5	0		1	75	2	20	1		1	42	3	10	2		2	43	3
21013418	2018	11	1	1937	8	21	2	2	1	1	13	81	1		21	1	2	1		0		1	81	2	88
21013518	2018	11	2	1922	3	21	2	2	2	3	27	96	1		21	1	2	1	4	1		2	64	2		1		1	69	0		1		1	69	0		2		1	51	1
21013618	2018	11	7	1937	8	21	2	2	1	1	21	81	1		21	1	1	2
21013718	2018	11	6	1950	10	21	2	2	1	1	60	68	1		21	1	2	1
21013818	2018	11	7	1922	9	21	2	2	1	1	48	96	1		21	1	1	2
21013918	2018	11	8	1940	1	21	2	2	1	1	78	78	1		21	1	1	2
21014018	2018	11	12	1923	6	21	2	2	2	2	80	95	1		21	1	2	1	2	1		1	67	3	0	2		2	65	3	0
21014118	2018	11	9	1938	9	21	2	2	2	2	80	80	1		21	1	2	1	1	0		1	82	2	0
21014318	2018	11	12	1948	12	21	2	2	2	2	44	69	1		21	1	2	1	1	0		1	66	3	0
21014418	2018	11	6	1938	4	21	1	2	2	3	80	80	1				2	1	2	0		2	86	2	0	3		2	29	0	0
21014518	2018	11	6	1949	2	21	1	2	2	3	69	69	1				2	1	1	0		2	68	2	0
21014618	2018	11	6	1922	2	21	1	2	2	3	96	96	1		21	1	2	1	3	4		1	96	2	0
21014718	2018	11	2	1937	3	21	2	2	2	3	63	81	6		21	1	2	1	1	0		1	84	2	0
21014818	2018	11	1	1928	5	21	2	2	2	3	83	90	1		21	1	2	1	2	1		1	56	3	10	2		2	55	2	0
21014918	2018	11	1	1931	8	21	2	2	2	3	73	87	1		21	1	2	1	2	1		1	48	2	10	2		2	39	3	0
21015018	2018	11	1	1950	6	21	2	2	2	3	41	68	1			1	2	1	8	0		1	67	2	20	1		1	38	3		2		2	38	5	0	3		2	5	0	0	3		2	2	0
21015118	2018	11	8	1945	5	21	1	2	2	3	73	73	3			1	2	1		0			76	3	0
21015218	2018	11	8	1937	4	21	1	2	2	3	81	81	1		21	1	2	1	2	0		2	82	0	10
21015318	2018	11	8	1925	9	21	1	2	2	3	93	93	1			1	2	1	2	1		1	64	3	0
21015418	2018	11	1	1949	8	21	2	2	2	3	69	69	1		21	1	2	2
21015518	2018	11	1	1946	4	21	2	2	2	3	64	72	1		21	1	2		1	1		1	69	2	20
21016118	2018	7	23	1924	4	21	2	2	2	3	60	94	8		21	1	2	1	3	1		1	68	2	0	2		2	68	2	0	3		1	42	2	0
21016218	2018	7	23	1932	5	21	2	2	2	3	60	86	6		21	1	2	1	4	1		1	888	2	0	2		2	888	2	0	3		2	27	4	0	3		1	17	4	0
21016318	2018	7	23	1941	8	21	2	2	2	3	50	76	6		21	1	2	2
21016418	2018	7	24	1949	10	21	2	2	2	3	40	68	6		21	2	2	1	2	0		1	75	0	0	2		1	45	0	0
21016518	2018	7	24	1932	12	21	2	2	2	3	50	85	6		21	1	2	1	1	0		1	63	1	10
21016618	2018	7	24	1941	11	21	2	2	2	3	45	76	6		21	1	2	1	1	0		1	80	4	0
21016718	2018	7	24	1949	10	21	2	2	2	3	32	68	6		21	1	2	1	2	0		1	69	3	20	1		2	46	3	0
21016818	2018	7	24	1952	11	21	2	2	2	3	37	65	6		21	1	2	1	4	0		1	73	0	0	1		1	43	2	0	2		2	43	2	0	3		1	16	3	0
21016918	2018	7	24	1930	12	21	2	2	2	3	55	87	6		21	1	2	1	2	1		1	53	3	15	2		2	52	3	0
21017018	2018	7	24	1940	9	21	2	2	2	3	50	77	6		21	1	2	1	5	1		1	53	3	0	2		2	49	3	0	3		2	27	4	0	3		2	17	3	0	3		2	17	3	0
21017118	2018	7	24	1924	1	21	2	2	2	3	60	94	6		21	1	2	1	3	1		1	65	2	0	2		2	63	2	0	3		1	33	4	0
21017218	2018	7	25	1921	1	21	2	2	2	3	55	97	6		21	1	2	1	2	1		1	66	2	0	2		2	64	2	0
21017318	2018	7	25	1942	6	21	2	2	2	3	60	76	6		21	1	2	1	5	0		1	78	9	88	1		1	46	3	6	2		2	45	3	0	3		2	20	4	0	3		2	14	3	0
21017418	2018	7	25	1951	9	21	2	2	2	3	40	66	6		21	1	2	1	2	0		1	70	3	10	1		1	42	3	10
21017518	2018	7	25	1930	11	21	2	2	2	3	60	87	6		21	1	2	2	0
21017618	2018	8	16	1953	1	21	2	2	2	3	40	65	6		21	1	2	1	5	1		1	36	3	0	2		2	32	3	0	3		2	11	1	0	3		1	6	0	0
21017718	2018	8	16	1940	6	21	2	2	2	3	58	78	6		21	1	2	1	1	0		1	84	2	0
21017818	2018	8	16	1932	10	21	2	2	2	3	55	85	6		21	1	2	1	3	1		1	55	2	0	2		2	39	2	0	3		1	19	2	0
21017918	2018	8	21	1921	2	21	2	2	2	3	50	97	6		21	1	2	3	3	1		1	60	3	0	2		2	51	3	0	3		1	36	4	0
21018018	2018	8	16	1922	1	21	2	2	2	3	56	96	6		21	1	2	1	1	1		2	61	3	0
21018118	2019	6	27	1923	1	21	2	2	1	1		96	1		21	1	2	1	1	1		1	68	4
21018218	2019	6	27	1931	5	21	2	2	1	1	10	88	2		21	2	2	1	3	0		1	93	4		7		1	54	5		7		2	54	5
21018318	2019	6	27	1945	3	21	2	2	1	1	46	74	1		21	2	2	1	4	1		1	47	4	0	2		2		5	0	3			10	1	0
21018418	2019	6	27	1954	2	21	2		1	1	29	65	1		21	1	1	1	1	0		1	65	4	7
21018518	2019	6	27	1926	12	21	1	2	1	1	10	92	1		21	2	2	1	3	7		1	54	5		7		2	54	5		0		2	88	4
21018618	2019	6	27	1936	12	21	1	2	1	1	33	82	1		41		2	1	1	0
21018718	2019	6	27	1949	1	21	1	2	1	1	31	70	6		21	1	1	1	1	0		2	70	3
21018818	2019	6	27	1924	6	21	1	2	1	1	90	95	1		21	1	1	1	2	1		2	73	4	0	1		2	56	4	0
21018918	2019	6	27	1936	6	21	1		1	1		83	1			1		1	2	0		2	80	2		1		2	55	5
21019018	2019	6	27	1947	11	21	1	2	1	1	70	71	1		21	1	1	1	1	0		2	74	4	0
21019118	2019	6	27	1927	7	21	1	2	1	1	50	91	1		37	2	2	1	3	0		2	83	3		1		1	55	4		8		2	58	3
21019218	2019	5	24	1936	4	21	1	2	1	1	67	83	1		21	1	2	2
21019318	2019	5	15	1945	10	21	1	2	1	1	5	73	6		21	2	2	1	1	0		2	73	4	0
21019418	2019	6	27	1926	12	21	2	2	1	1	10	92	1		21	1	1	2	1	8		2	63	3	0
21019518	2019	6	27	1936	6	21	2	2	1	1	30	83	1		21	1	1	2
21019618	2019	6	27	1945	10	21	2	2	1	1	16	73	6		21	1	2	2
21019718	2019	6	27	1926	6	21	2	2	1	1		93	1		21	1	2	1	2	1		2	70			1		1	65
21019818	2019	5	9	1935	11	21	2		1	1	24	83	1		13	2	2	1	1	1		1	54	5
21019918	2019	6	27	1949	7	21	2	2	2	1		69	6		21	1	2	2
21020118	2018	8	18	1940	1	21	2	2	1	1	2	78	1		37	2	2	1	1	0		1	78	5	3
21020218	2018	8	15	1930	11	21	2	2	1	1	6	87	1		21	1	1	1	1	1		2	52	3	20
21020318	2018	8	18	1927	6	21	2	2	1	1	12	91	1		21	1	2	1	1	0		1	90	0	0
21020418	2018	8	17	1934	8	21	2	2	1	1	30	84	1		21	2	2	1	2	1		1	60	3	2	2		2	55	3	0
21020518	2018	8	17	1947	7	21	2	2	1	1	28	71	1		21	1	1	1	1	0		1	76	5	0
21020618	2018	8	17	1920	6	21	2	2	1	1	60	98	1		21	1	1	1	3	1		1	60	1	0	2		2	62	8	0	3		1	888	8	0
21020718	2018	8	13	1950	11	21	2	2	1	1	40	67	1		21	1	1	1	3	1		1	40	3	10	2		2	38	4	0	3		1	14	3	0
21020818	2018	9	6	1947	12	21	1	2	1	1	20	70	1		21	2	2	1	1	0		2	74	5	0
21020918	2018	9	7	1938	2	21	1	2	1	1	20	80	1		21	2	2	1	1	0		2	73	2	0
21021018	2018	9	6	1935	3	21	1	2	1	1	83	83	1		21	1	1	1	1	0		2	78	3	0
21021118	2018	9	12	1937	10	21	1	2	1	1	78	80	1		21	2	1	1	2	0		2	78	2	5
21021218	2018	9	26	1931	6	21	2	2	1	1	50	87	1		22	2	1	1	2	1		1	63	5	0	2		2	61	3	0
21021318	2018	9	26	1952	2	21	2	2	1	1	20	66	1		21	1	1	1	4	0		1	67	5	0	1		1	30	5	0	1		1	40	5	0
21021418	2018	9	26	1950	4	21	1	2	1	1	20	68	1		22	2	2	1	1	0		2	69	4	0
21021518	2018	9	26	1942	5	21	1	2	1	1	30	76	1		21	2	1	1	4	0		2	80	5	0	1		1	42	4	2	2		2	32	5	0	3		2	5	0	0
21021618	2018	9	26	1933	9	21	1	2	1	1	10	85	1		21	2	1	1	1	0		2	82	2	0
21021718	2018	9	26	1932	11	21	1	2	1	1	31	85	1		21	2	2	1	1	0		2	84	2	0
21021818	2018	10	10	1938	12	21	2	2	1	1	10	79	1		23	2	1	1	0
21021918	2018	10	10	1945	5	21	2	2	1	1	3	73	1		21	2	2	1	1	0		1	74	5	0
21022018	2018	10	10	1928	7	21	2	2	1	1	11	90	1		21	2	2	1	1	1		2	68	3	0
21022118	2018	11	30	1939	8	21	2	2	1	1	10	79	1		21	1	1	1	1	1		2	55	1	0	2		1	56	1	0
21022218	2018	12	11	1953	7	21	1	2	1	1	18	65	1		21	1	1	1	1	0		2	65	3	0
21022318	2018	12	11	1945	10	21	1	2	1	1	30	73	1		21	2	1	2	0
21022418	2018	12	11	1930	6	21	1	2	1	1	20	88	1		37	2	2	1	1	0		2	90	2	0
21022518	2018	12	19	1933	1	21	1	2	1	1	20	85	1		21	2	2	1	1	0		2	83	5	0
21022818	2018	12	19	1944	11	21	1	2	1	1	3	74	1		21	2	2	1	4	0		2	69	3	0	1		2	47	5	0	2		1	48	5	0	3		2	15	4	0
21022918	2018	12	18	1930	6	21	2	2	1	1	68	88	1		21	2	2	1	2	1		2	62	3	0	2		1	62	4	0
21023018	2018	12	11	1943	2	21	2	2	1	1	24	75	1		37	2	1	1	2	0		2	72	3	0
21023418	2018	7	18	1950	10	21	2	2	2	3	65	67	1		21	1	2	1	1	0		1	66	2	10
21023518	2018	8	6	1939	6	21	2	2	2	3	45	79	2		37	2	2	1	1	0		1	73	3	0
21023618	2018	7	30	1934	8	21	2	2	1	1	23	83	1		21	2	2	1	2	1		1	59	3	0	2		2	56	3	0
21023718	2018	8	8	1922	2	21	2	2	1	1	23	96	8		21	1	2	1	2	1		1	59	4	10	2		2	58	4	0
21023818	2018	7	24	1952	2	21	1	2	2	3	56	66	1		21	1	2	1	1	0		2	66	2	0
21023918	2018	7	31	1938	11	21	1	2	1	1	49	79	1		37	2	1	1	1	0		2	81	2	0
21024018	2018	7	27	1928	11	21	1	2	1	1	16	89	1		21	1	1	1	2	1		1	58	5	0	1		2	51	5	0
21024118	2018	7	25	1953	12	21	1	2	2	3	46	64	1		13	1	1	1	2	0		2	64	2	0	1		1	37	3	15
21024218	2018	7	26	1946	3	21	1	2	1	1	4	72	1		21	1	1	2
21024318	2018	8	1	1933	9	21	1	2	1	1	20	84	1		21	2	1	1	1	0		2	81	1	0
21024418	2018	7	31	1922	9	21	1	2	1	1	26	95	1		21	2	1	1	1	0		2	87	2	0
21030208	2018	8	23	1943	2	21	1	1	1	1	1	75	1					1	1	0		2	72	3	0
21030408	2018	9	6	1942	3	21	1	1	1	1	35	76	1					1	2	0		2	74	3	0	1		2	45	4	0
21031108	2018	8	23	1942	1	21	2	1	1	1	1	76			21	1	2	1	1	3		2	19	3	0
21036818	2018	7	13	1916	12	21	2	2	1	1	11	101	1		21	1	2	1	2	1		2	69	3	88	1		1	66	5	88
21036918	2018	7	20	1915	6	21	2	2	1	1	6	103	1		21	1	2	1	3	3		2	32	5	0	4		1	33	5	0	5		2	4	0	0
21037018	2018	7	17	1916	4	21	2	2	2	3	79	102	1		21	1	2	1	3	1		2	67	2	0	2		1	67	3	0	3		2	40	3	0
21037118	2018	8	16	1917	11	21	2	2	1	1	10	100	1		37	2	2	1	5	1		1	62	3	0	2		2	60	3	0	3		1	33	5	0	4		2	29	5	0
21037218	2018	10	9	1917	9	21	1	2	1	1	26	101	1		21	1	2	1	1	3		1	38	5	0
21037318	2018	9	4	1916	6	21	1	2	1	1	20	102	1		21	1	1	1	2	1		2	66	4	0	2		1	67	5	0
21037418	2018	9	12	1915	3	21	2	2	1	1	30	103	1		21	1	2	2
21037518	2018	8	15	1918	8	21	2	2	1	1	50	100	1		13	2	2	1	2	1		2	64	3	3	1		1	59	3	0
21037618	2018	9	26	1918	11	21	2	2	1	1	30	99	1		21	2	2	1	1	1		1	60	3	0
21037718	2018	9	14	1915	6	21	2	2	1	1	16	103	1		37	2	2	1	1	1		2	63	3	0
21037818	2018	9	25	1918	4	21	1	2	1	1	66	100	1		21	2	2	1	2	1		2	63	3	0
21037918	2019	4	29	1917	11	21	2	2	1	1	75	101	1		12	2	1	1	2	1		2	69			1		1	66			1		1	62
21038018	2019	4	28	1918	2	21	1	2	1	1	31	101	1		21	2		1	1	1		2	66	0	0
21038118	2019	5	6	1917	2	21	2	2	1	1		102	1		21	1	2	1	2	1		2	65	5		2		1	65	5
21038218	2019	4	25	1914	6	21	2	2		1	17	104	1		21	2	2	1	4	1		2	87	4		3		2	56	5		4		1	58	5		5		1	29	5
21038318	2019	4	30	1918	9	21	1	2		2		100			22	2	1	1	4	1		2	73	2		3		2	25	2		3		2	18	3		3		2	14	3
21038418	2019	5	5	1918	11	21	2	2	1	1	20	100	1		21	2		1	3	1		2	65	3	10	2		1	70	3	12
21038518	2018	7	24	1917	8	21	2	2	2	3	70	100	6		21	1		1	5	1		1	73	4	20	2		2	72	2	0	3		1	49	4	0	4		2	49	4	0	5		2	26	4	0
21038618	2018	7	23	1918	10	21	2	2	2	3	70	99	6		21	1	2	1	4	1		1	64	3	0	2		2	64	3	0	3		2	38	5	0	4		1	38	5	0
21038718	2018	7	24	1917	7	21	1	2	2	3	70	101	6		21	1	2	1	3	1		1	65	3	1	2		2	64	3	0	3		1	39	0	0
21038818	2018	8	16	1917	12	21	2	2	2	3	60	100	6		21	1	2	1	2	1		1	63	1	0	2		2	61	2	0
21038918	2018	7	25	1918	10	21	2	2	2	3	65	99	6		21	1	2	1	2	1		1	76	2	0	2		2	72	2	0
21039018	2018	7	31	1917	6	21	1	2	2	1	15	101	1		21	1	2	1	2	1		2	64	3	0	2		1	64	2	10
21039118	2018	11	8	1918	6	21	1	2	2	3	100	100	1		21	1	2	1	2	1		2	56	2	0
21039218	2018	7	23	1913	3	21	2	2	1	1	78	105	1		37	2	2	1	2	1		2	63	3	0
21039318	2018	7	17	1918	12	21	1	2	1	2	75	99	1		21	1	2	1	2	1		2	72	1	0	2		1	68	1	0
21039418	2018	11	6	1918	9	21	2	2	2	2	100	100	1		21	2	2	1	2	0		1	64	2	0	2		2	61	2	0
21039518	2018	11	8	1917	11	21	1	2	2	2	80	101	1		21	1	2	1	3	1		1	56	3	0	1		1	68	3	0	2		2	56	3	0
21039618	2018	7	25	1918	10	21	1	2	1	1	13	99	1		21	1	2	1	1	1		1	67	2	0
21039718	2018	7	25	1914	12	21	1	2	2	3	85	103	1		13	2	2	1	6
21039818	2018	7	25	1915	7	21	2	2	2	2	86	103	1		21	1	2	1		1		1	80	2	88	1		1	72	3	88	1		2	77	2	88	1		2	74	3	88	1		2	67	3	88
21039918	2018	11	30	1917	2	21	2	2	2	2	80	101	1		21	1	2	1	2	1		1	67	1	0	2		2	65	1	0
21040018	2018	11	1	1914	10	21	2	2	2	3	80	104	1		21	1	2	1	5	1		1	72	2	0	2		2	71	2	0	3		1	40	3	0	4		2	38	3	0	5		1	14	3	0
21040118	2018	7	25	1916	12	21	2	2	2	2	7	101	1		21	1	2	1	2	1		2	70	0	0	2		1	72	2	0
21040218	2018	11	6	1917	1	21	2	2	2	3	72	101	1				2	1	6	1		1	71	2	0	2		2	71	2	0	3		1	44	0	0	4		2	45	0	0	5		1	13	0	0
21040318	2018	7	19	1918	6	21	1	2	2	2	100	100	1		21	1	1	1	2	1		1	78	3	0	2		2	75	3	0
21040418	2018	7	24	1917	11	21	2	2	2	3	81	100	6		21	1	2	2
21040518	2018	7	26	1917	7	21	2	2	2	3	66	101	1		21	1		1	2	1		2	74	3	0	1		2	70	3	0
21040618	2018	7	25	1917	10	21	2	2	2	2	80	100	1		21	1	2	1	2	1		2	80	2	0	1		2	78	2	0	1		2	74	2	0	1		1	71	3	0	1		2	69	2	0
21040718	2018	11	1	1917	9	21	2	2	2	3	77	101	1		21	1	1	1		2		2	69	5		1		1	68	3	20
21040818	2018	11	29	1918	11	21	1	2	2	1	20	100	1		21	1	2	1	1	1		2	57	4	88
21040918	2018	11	9	1917	6	21	2	2	1	1	10	101	1		21	1	1	1	2	2		2	70	3	0
21041018	2018	7	30	1918	1	21	2	2	2	2	55	100	1		21	1	2	1	1	1		2	61	3	0
21041118	2018	7	25	1918	9	21	1	2	2	2	99	99	1		21	1	2	1	4	1		1	70	3	0	2		2	68	2	0	3		1	44	4	16	4		2	45	4	0
21041218	2018	11	3	1918	8	21	1	2	1	1	30	100			21	1	2	1	2	1		2	58	3	88	1		1	57	3	88
21041318	2018	9	12	1911	1	21	2	2	1	1	50	107	1		21	1	1	2	1
21041418	2018	10	25	1915	12	21	1	2	1	1	9	102	1		21	2	2	1	2	1		1	74	3	8	2		2	74	3	0
21041518	2018	8	28	1918	11	21	2	2	1	1	30	99	1		13	2	2	1	2	1		1	64	4	0	2		2	62	4	0
21041618	2018	9	26	1918	2	21	2	2	2	3	100	100	1		21	1	2	1	1	1		2	70	2	0
21041718	2018	8	15	1913	2	21	2	2	1	1	5	105	1		21	2	2	1	2	1		1	72	3	0	2		2	71	3	0
21041818	2018	9	13	1915	9	21	2	2	2	2	80	103	1		21	1	2	1	2	1		1	69	2	0	2		2	66	2	0
21041918	2018	8	22	1918	2	21	2	2	1	1	22	100	1			1	1	1	1	1		1	64	3	0
21042018	2018	9	11	1916	8	21	2	2	1	1	50	102	1		21	1	1	1	1	1		2	62	1	0
21042118	2018	8	21	1918	11	21	1	2	1	1	18	99	6		21	2	2	1	2	1		2	67	3	0	2		1	69	4	15
21042218	2018	9	18	1916	12	21	2	2	2	3	81	101	1		21	1	2	1	2	1		1	65	3	0	2		2	64	2	0
21042318	2018	9	14	1916	4	21	2	2	2	3	65	102	1		21	1	2	1	2	1		2	79	1	0	2		2	75	1	0
21042418	2018	8	16	1918	8	21	1	2	1	1	64	100	1		53	2	2	1	2	1		1	54	3	0	2		2	51	3	0
21042508	2018	7	25	1908	9	21	2	1	2	3	48	109	6		21	1	2	1	1	0		2	71	2	0
21042518	2018	9	18	1916	4	21	2	2	1	1	70	102	1		21	1	2	1	1	1		2	68	4	0
21042618	2018	9	14	1914	12	21	1	2	2	3	103	103	1		21	1	2	1	1	1		1	61	3	0
21042718	2018	8	14	1917	12	21	2	2	1	1	10	100	1		21	1	2	1	1	1		1	65	3	7
21042818	2018	9	17	1915	4	21	2	2	1	1	50	103	1		21	1	1	1	1	1		2	70	4	0
21042918	2018	11	2	1916	12	21	1	2	1	1	2	101	1		21	1	1	1	3	1		2	65	4	0	2		1	66	4	0	3		1	39	5	0
21043018	2018	7	2	1918	12	21	1	2	1	1	20	99	1		13	2	2	1	2	8		2	46	3	0	5		2	11	2	0
21043218	2018	7	2	1926	7	21	2	2	1	1	8	92	2		21	1	1	1	3	2		1	63	3	0	1		2	61	3	0	3		1	35	5	0
21043318	2018	7	2	1935	1	21	2	2	1	1	67	83	1		21	1	2	1	2	1		1	64	3	0	2		2	62	3	0
21043408	2018	8	3	1916	3	21	1	1	1	1		102	6		21	1	2	1	2	1		1	59	3	10	2		2	55	3	0
21043418	2018	7	2	1947	11	21	2	2	1	1	11	70	1		21	1	1	2
21043518	2018	7	3	1913	6	21	1	2	1	1	80	105	1		21	1	1	1	2	1		1	62	3	1	2		2	60	3	0
21043618	2018	7	3	1917	10	21	1	2	1	1	90	100	2		13	2	2	1	1	1		2	62	4	0
21044018	2018	7	19	1921	1	21	1	2	1	1	64	97	1		21	2	1	1	1	1		2	63	4	0
21044118	2018	7	3	1930	5	21	1	2	1	1	28	88	1		37	2	1	1	1	1		1	54	5	4
21044218	2018	7	3	1942	9	21	1	2	1	1	22	75	1		37	2	2	1	1	0		2	72	3	0
21044318	2018	7	3	1950	9	21	1	2	1	1	22	67	1		21	1	1	1	1	0		2	67	3	0
21044418	2018	7	19	1921	11	21	2	2	1	1	8	96	1		37	2	2	1	2	1		1	75	3	0	2		2	71	3	0
21044618	2018	7	3	1942	3	21	2	2	1	1	21	76	1		21	1	1	1	1	0		1	82	3	0
21044718	2018	7	3	1952	6	21	2	2	1	1	22	66	2		21	1	1	1	2	0		1	67	4	0	1		1	39	4	10
21045018	2018	7	20	1930	1	21	2	2	1	1	40	88	1		23	2	2	1	1	1		2	73	3	0
21050602	2018	10	22	1936	7	21	2	1	1	1	40	82						2
21051108	2018	9	27	1928	6	21	2	1	2	3	65	90						1	1	1		2	888	0	1
21053402	2018	8	29	1927	10	21	2	1	1	1	2	90						3
21053702	2018	8	29	1930	7	21	1	1	1	1	60	88						1	1	0		2	77	2	88
21054208	2018	10	22	1924	4	21	1	1	1	1	20	94	1					1	2	1		1	55	5	0	2		2	55	5	0
21054602	2018	8	29	1935	4	21	1	1	1	1	70	83						1	1	0		2	81	2	0
21057502	2018	9	13	1933	9	21	1	1	2	3	80	85						1	4	0		2	83	1	5	1		1	62	2	10	2		2	61	2	0	3		1	31	5	5
21057602	2018	9	13	1937	4	21	2	1	2	2	63	81			21			1	1	0		1	83	2	0
21057802	2018	9	13	1937	5	21	1	1	2	2	34	81	1		21			1	3	0		2	81	3	0	1		1	51	4	0	2		2	51	4	0
21061602	2018	8	24	1936	6	21	1	1	1	3	82	82						1	3	1		1	46	3	20	2		2	45	3	0	3		1	23	5	20
21062902	2019	1	23	1928	5	21	1	1	2	3	90	90	1		21	1	2	1	3	1		2	55
21068002	2018	9	14	1932	4	21	1	1	1	1	30	86	1					1	3	0		2	89	0	0	1		1	56	3	10	2		2	52	3	0
21070802	2018	8	17	1934	9	21	2	1	2	3	31	83						1	1	1		1	87	2	7
21075302	2018	10	18	1936	8	21	2	1	1	1	21	82						2
21076702	2018	10	18	1934	3	21	2	1	1	1	78	84						1	1	0		1	90	1	0
21077902	2018	11	9	1933	1	21	1	1	2	2	85	85	1		21	1	2	3
21078402	2018	11	9	1926	11	21	2	1	2	2	84	92	1		21	1	2	1	1	0		1	85	2	0
21078802	2018	11	12	1932	4	21	1	1	2	2	70	86	1		21	1	2	1	2	1		2	65	3	0	2		1	68	3	0
21078902	2018	11	8	1934	12	21	1	1	2	2	83	83	1		21	1	2	1	2	1		1	55	4	0	2		2	51	4	0
21080002	2018	11	10	1935	5	21	2	1	2	2	63	83	1		21	1	2	3	2	0		1	85	0	0	1		2	59	3	0
21080502	2018	11	10	1930	11	21	1	1	2	2	88	88	1		21	1	2	1	2	1		2	60	3	0	8		1	62	3	0
21080702	2018	11	9	1925	2	21	1	1	2	2	76	93	1		21	1	2	3	1	1		1	69	0	0
21081502	2018	6	14	1936	5	21	2	1	1	1	32	82						1	1	1		2	58	5	0
21081602	2018	6	25	1934	1	21	2	1	1	1	11	84						1	2	1		2	58	3	0	3		1	29	4	0
21083202	2018	7	25	1932	10	21	1	1	2	3	60	85	6		21	1	2	1	3	1		1	56	8	30	2		2	55	5	0	3		1	27	5	0
21083302	2018	7	23	1935	5	21	1	1	2	3	60	83	6		21	1	2	1	1	0		2	89	0	0
21083902	2018	8	16	1936	10	21	2	1	2	3	40	81	6		21	1	2	1	1	0		1	80	2	0
21084402	2018	10	18	1929	10	21	1	1	1	1	78	89						1	1	0		2	84	1	0
21090108	2018	8	16	1943	1	21	1	1	1	1	46	75						1	4	0		2	74	3	0	1		1	44	5	5	2		2	44	5	0	3		2	14	3	0
21150305	2018	9	21	1939	6	21	1	1	2	3	79	79						1	3	1		1	46	3	6	2		2	46	3	0	3		2	20	5	0
21152805	2018	7	13	1940	4	21	1	1	2	2	78	78						1	3	0		2	77	1	0	1		2	50	0	0	1		1	44	1	0
21152905	2018	7	27	1940	4	21	2	1	2	2	60	78			21	1	2		4	1		1	56	2	0	2		2	54	2	0	3		2	31	3	0	3		1	25	3	0
21153105	2018	10	22	1939	5	21	1	1	1	1	40	79						1	1	0		2	73
21160605	2018	11	9	1938	3	21	1	1	2	2	80	80	1		21	1	2	1	2	1		1	55	3	0	1		1	50	3	0
21160705	2019	6	27	1935	9	21	2	1	1	1	35	83	1		21	1	2	1	1	1		2	58	4
21163805	2018	10	16	1938	7	21	2	1	1	1	60	80						1	1	1		1	58	3	88
21164401	2018	10	24	1933	6	21	1	1	1	1	30	85						1	1	0		2	82	3	0
21166805	2018	10	23	1938	4	21	2	1	1	1	50	80						1		1		1	56	3	60
21167105	2018	10	25	1928	1	21	2	1	1	1	40	90						1	1	1		2	60	3	0
21168301	2018	10	24	1939	6	21	1	1	1	1	20	79						1	2	0		2	73	3	0
21168705	2019	4	23	1939	9	21	2	1	1	1	33	79	1		21	1	2	1	1	0		1	84	4	4
21169205	2018	8	11	1938	9	21	1	1	1	1	50	79	2		21	2	1	1	1	0		2	73	3	0
21180124	2018	11	12	1950	12	21	2	2	2	2	48	67	1		21	1	2	1	1	0		1	68	3	0
22000118	2018	7	5	1920	1	22	1	2	2	3	45	98	1		22	2	2	1	1	1		2	82	1	0
22000218	2018	7	5	1948	10	22	1	2	2	3	50	69	1		37	2	2	1	2	0		2	69	0	0	1		1	44	3	0
22000318	2018	7	6	1943	7	22	2	2	1	1	11	75	1		22	1	2	1	2	1		2	56	3	0	1		1	57	3	0
22000418	2018	7	9	1925	7	22	1	2	1	1	41	93	1		22	2	2	1	2	1		1	57	4	0	2		2	57	3	0
22000518	2018	6	4	1939	9	22	1	2	2	3	40	78	1		21	2	2	1	1	0		2	77	2	0
22000718	2018	7	10	1918	3	22	2	2	2	3	57	100	1		37	2	2	1	2	1		1	75	0	0	2		2	70	0	0
22000818	2018	7	10	1944	2	22	1	2	2	1	20	74	1		22	1	2	1	1	0		2	74	3	0
22000918	2018	7	10	1937	3	22	2	2	1	1	1	81	1		22	1	1	2
22001018	2018	7	10	1922	4	22	1	2	1	1	9	96	1		22	2	1	3
22001118	2018	7	10	1916	5	22	2	2	1	1	26	102	1		22	1	1	1	1	1		1	56	4	10
22001218	2018	7	10	1954	5	22	2	2	1	1	2	64	1		22	1	2	1	1	0		1	65	3	10
22001318	2018	7	10	1937	10	22	2	2	1	1	10	80	1		23	2	1	1	3	1		1	45	3	30	2		2	46	3	0	3		2	18	5	0
22001418	2018	7	10	1954	5	22	2	2	1	1	8	64	1		22	2	1	1	1	1		1	36	3	10
22001518	2018	7	10	1945	1	22	1	2	1	1	6	73	1		22	1	1	1	1	0		2	72	1	0
22001618	2018	7	11	1942	2	22	2	2	2	3	76	76	1		22	1	1	1	1	0		1	80	1	0
22001718	2018	7	11	1953	8	22	1	2	2	3	55	64	1		22	1	2	1	1	0		2	66	1	5
22001818	2018	7	11	1930	6	22	2	2	2	3	88	88	1		22	1	2	1	2	1		1	64	1	20	2		2	62	0	0
22001918	2018	7	11	1920	4	22	1	2	1	1	30	98	1		22	2	1	1	5	1		2	69	3	0	2		1	74	4	0	3		1	50	4	10	4		2	44	4	0	5		1	18	4	0
22002018	2018	7	11	1933	7	22	2	2	1	1	5	85	1		22	2	1	1	2	1		2	54	4	0	2		1	53	5	0
22002118	2018	7	11	1948	11	22	2	2	1	1	20	69	1		22	1	1	1	1	0		1	69	3	10
22002218	2018	7	11	1939	10	22	1	2	1	1	18	78	1		13	2	2	1	1	0		2	76	1	0
22002318	2018	7	12	1923	4	22	1	2	1	1	10	95	1		22	1	1	1	1	0		2	80	2	0
22002418	2018	7	12	1936	2	22	2	2	1	1	10	82	1		22	1	1	2	0
22002518	2018	7	12	1951	12	22	1	2	1	1	10	66	1		22	1	1	1	4	0		1	67	3	0	1		1	41	5	0	2		2	37	5	0	3		1	10	2	0
22002618	2018	7	12	1927	11	22	2	2	1	1	11	90	1		21	1	1	1	1	1		2	59	5	0
22002718	2018	7	12	1940	10	22	1	2	1	1	16	77	1		22	2		1	2	0		2	74	5	0	1		2	49	5	0
22002818	2018	7	12	1916	4	22	1	2	1	1	1	102	1		37	2	1	1	1	1		1	55	1	0
22002918	2018	7	12	1916	2	22	1	2	1	1	6	102	1		22	1	1	1	1	8		2	68	1	0
22003018	2018	7	16	1942	12	22	1	2	2	3	75	75	1		22	1	2	1	1	0		2	74	2	0
22003118	2018	7	16	1944	4	22	2	2	2	3	56	74	1		22	1	2	1	1	3		1	13	2	0
22003218	2018	7	16	1932	4	22	1	2	2	3	86	86	1		22	1	2	2
22003418	2018	7	16	1933	6	22	2	2	2	3	85	85			22	1	2	1	2	1		1	46	2	10	2		2	47	3	0
22003518	2018	7	16	1912	6	22	1	2	2	3	106	106	1		22	1	2	1	2	1		1	64	4	0	2		2	65	3	0
22003618	2018	7	16	1950	11	22	2	2	2	3	49	67	1		22	1	2	1	4	0		1	74	2	20	2		2	50	2	0	3		2	29	5	0	3		1	19	4	0
22003718	2018	7	17	1939	3	22	2	2	2	3	23	79	1		22	1	2	2
22003818	2018	7	17	1946	5	22	2	2	2	3	53	72	1		22	1	2	1	3	1		1	50	3	10	2		2	48	1	10	3		2	28	3	0
22003918	2018	7	17	1937	1	22	1	2	2	3	81	81	1		22	1	2	1	2	1		1	50	2	20	2		2	49	2	10
22004018	2018	7	17	1949	9	22	2	2	2	3	52	68	1		22	1	2	1	4	0		1	74	2	0	1		1	37	3	0	2		2	36	3	0	3		1	12	2	0
22004118	2018	7	17	1952	9	22	2	2	2	3	45	65	1		22	1	2	1	3	1		1	34	2	0	2		2	31	2	0	3		1	12	2	0
22004218	2018	7	17	1915	3	22	2	2	2	3	85	103	1		22	1	2	1	5	1		1	59	3	0	2		2	55	3	0	3		1	33	3	0	4		2	30	3	0	5		1	10	2	0
22004318	2018	7	17	1934	12	22	2	2	2	3	63	83	1		22	1	2	1	2	1		1	49	3	30	2		2	52	2	0
22004418	2018	7	17	1927	3	22	2	2	2	3	91	91	1		22	1	2	1	5	1		1	61	3	4	2		2	59	2	20	3		1	32	2	20	4		2	31	3	0	5		1	8	1	0
22004518	2018	7	17	1949	8	22	2	2	2	3	68	68	1		22	1	2	1	3	1		1	41	3	20	2		2	40	3	0	3		1	19	4	0
22004618	2018	7	17	1943	7	22	2	2	2	3	15	75	1		22	1	2	1	4	0		1	78	2	0	1		2	53	3	0	2		1	50	3	20	3		2	25	4	0
22004718	2018	7	18	1947	5	22	2	2	1	1	4	71	1		22	1	1	1	2	1		2	45	4	0	3		2	19	5	0
22004818	2018	7	18	1947	9	22	1	2	1	1	1	70	1		22	1	1	1	1	0		2	71	5	0
22004918	2018	9	23	1937	10	22	2	2	1	1	10	80	1		22	1	1	2
22005018	2018	7	24	1938	2	22	1	2	2	3	1	80	1		37	2	2	1	3	1		1	56	3	0	2		2	56	3	0	3		1	30	3	0
22005118	2018	7	18	1936	3	22	2	2	1	1	16	82	1		21	2	1	2
22005218	2018	7	18	1926	12	22	2	2	1	1	31	91	1		23	2	1	2
22005318	2018	7	24	1948	4	22	1	2	2	3	60	70	1		37	2	2	1	3	0		2	65	2	0	1		1	44	3	10	3		1	21	5	0
22005418	2018	7	24	1922	5	22	2	2	2	3	28	96	1		37	2	2	1	3	1		1	65	2	0	1		2	69	0	0	2		1	70	2	10
22005518	2018	8	29	1952	7	22	2	2	1	1	59	66	1		22	1	1	1	1	0		1	70	3	0
22005618	2018	8	29	1940	6	22	2	2	1	1	78	78	1			1	1	2
22005718	2018	8	29	1934	6	22	1	2	1	1	20	84	1		22	1	1	1	1	1		1	52	4	10
22005818	2018	8	29	1953	3	22	2	2	1	1	16	65	1			1	1	1	1	0		1	67	3	0
22005918	2018	8	29	1940	1	22	2	2	1	1	11	78	1		22	1	1	1	1	1		1	56	2	20
22006018	2018	8	29	1925	3	22	1	2	1	1	21	93	1		22	1	1	1	2	1		1	56	4	0	2		2	54	4		0
22006118	2018	8	29	1949	6	22	2	2	1	1	20	69	1			1	1	1	1	0		1	75	3	20
22006218	2018	8	29	1943	4	22	1	2	1	1	20	75	1		22	1	1	1	1	0		2	69	4	0
22006318	2018	8	29	1932	5	22	1	2	1	1	10	86	1		22	1	1	1	5	1		1	63	3	10	2		2	63	3	10	3		1	38	3	0	4		2	31	3	0	5		1	15	3	0
22006418	2018	8	29	1918	5	22	1	2	1	1	20	100	1		22	1	1	1	1	8		2	63	2	0
22006518	2018	8	29	1937	9	22	1	2	1	1	17	80	1		22	1	1	1		1		2	56	4	0	2		1	56	4	20	3		1	26	5	0
22006618	2018	8	29	1916	1	22	1	2	1	1	1	102	1		22	1	1	2
22006718	2018	8	29	1922	1	22	2	2	1	1	4	96	1		22	1	1	1	2	1		2	62	4	0	2		1	62	4	0
22006818	2018	8	29	1928	7	22	1	2	1	1	1	90	1		22	1	1	3
22006918	2018	8	29	1935	1	22	2	2	1	1	1	83	1			1	1	1	2	1		2	52	4	10	2		1	54	4	0
22007018	2018	9	3	1918	11	22	2	2	2	3	80	99	1		22	1	2	2
22007118	2018	9	3	1937	5	22	1	2	2	3	81	81	1		22	1	2	1	1	0		2	76	2	0
22007218	2018	9	3	1930	9	22	1		2	3	50	88	1			1	2	1	2	0		2	87	2	0	1		1	56	4	20	2		2	43	4	10
22007318	2018	9	3	1927	10	22	2	2	2	3	90	90	1		22	1	2	1	1	1		1	70	4	0
22007418	2018	9	3	1952	6	22	2	2	2	3		66						1	5	1		1	44	3	5	2		2	43	3	0	3		1	8	2	0	3		2	13	3	0	0		1	73	2	0
22007518	2018	9	3	1941	6	22	1	2	2	3		77	1					1	1	0		2	73	3	0
22007618	2018	9	3	1949	9	22	1	2	2	3	50	69	1		22	1	2	1	1	1		1	28	3	0
22007718	2018	9	3	1946	11	22	2	2	2	3	71	71	1		22	1	2	1	3	1		1	49	3	0	2		2	47	3	0	0		1	83	2	20
22007818	2018	9	3	1935	3	22	2	2	2	3	55	83	1		22	1	2	1	2	1		2	49	3	5	0		1	89	0	0
22007918	2018	9	3	1919	1	22	1	2	2	3	99	99	1		22	1	2	1	2	1		1	68	3	0	2		2	65	2	0
22008808	2018	9	4	1914	10	22	2	1	2	3		103	1			1	2	1	2	3		1	56		0	4		2	56		0
22009418	2018	9	19	1945	4	22	2	2	2	3	50	73	1		22	1	1	1		1		1	42	3	0	2		2	40	3	0	3		2	14	3	0	1		2	40	3	0	0		2	71	0	10
22009818	2018	9	3	1952	6	22	2	2	2	3		66	1					1	1	0		1	64	2	0
22009918	2018	9	3	1941	6	22	2		2	2		77	1			1	2	1		1		1	57	3	20	2		2	57	3	0
22010018	2018	9	18	1930	5	22	2	2	1	1	10	88	2		22	1	1	1	2	1		1	55	3	0	2		2	54	3	0
22010118	2018	9	18	1921	3	22	1	2	1	1	40	97	1		21	2	2	1	5	1		1	72	2	88	1		1	70	2	8	1		2	68	3	0	1		2	67	4	0	1		1	64	4	0
22010218	2018	9	18	1926	10	22	2	2	1	1	35	91	1		21	2	2	2
22010318	2018	9	18	1919	4	22	2	2	1	1	35	99	1		13	2	2	1	2	1		1	66	4	0	2		2	65	4	0
22010418	2018	9	26	1941	3	22	1	2	2	3	77	77	1		22	1	2	2
22010518	2018	9	21	1918	3	22	2	2	2	3	24	100	1		22	1	2	1	1							2		2	66	0	0
22010618	2018	9	25	1934	8	22	1	2	2	3	34	84	1		22	1	2	1	2
22010718	2018	9	25	1931	8	22	1	2	2	3	80	87	1		22	1	2	1	4	0		2	81	0	10	1		1	45	3	0	2		2	43	3	0	3		2	27	3	0
22010818	2018	9	21	1927	3	22	1	2	1	1	7	91	1		22	2	2	1	2	0		2	82	5	0
22010918	2018	9	29	1927	11	22	2	2	1	1	5	90	5		71	2	1	1	1	0		1	82	5	0
22011018	2018	9	25	1930	8	22	2	2	1	1	70	88	1		22	1	1	1	2	1		1	52	3	88	2		2	52	3	88
22011118	2018	9	21	1926	8	22	1	2	1	1	50	92	1		22	1	1	1	2	1		2	65	2	88
22011218	2018	9	21	1937	11	22	1	2	1	1	20	80	1		22	1	1	1	1	0		2	72	3	88
22011318	2018	9	25	1913	4	22	1	2	1	1	30	105	1		13	2	2	1	3	1		1	71	3	4	2		2	58	3	0	3		2	35	5	0
22011418	2018	9	27	1910	2	22	2	2	2	3	108	108	1		61	1	2	3
22011518	2018	9	27	1918	1	22	2	2	1	1	100	100	1		22	1	1	3
22011618	2018	9	25	1917	1	22	1	2	2	1	101	101	1					1	2	1		1	62	2	10	2		2	62	4	0
22011718	2018	9	19	1914	10	22	2	2	2	3	103	103	1					1	8	1		1	73	1	80	2		2	66	3	80	3		1	50	1	80	4		2	48	3	0	5		1	28	3	0
22011818	2018	9	20	1921	3	22	1	2	2	3	32	97	1		22	1	2	1	2	1		1	67	3	7	2		2	97	2	0
22011918	2018	9	10	1947	3	22	1	2	1	1	13	71	1		37	2	1	1	1	0		2	888	2	0
22012018	2018	9	10	1939	11	22	2	2	1	1	3	78	1		22	2	2	1	3
22012118	2018	9	19	1923	5	22	2	2	1	1	12	95	1		22	1	2	1	2	1		1	67	4	20	2		2	70	3	0
22012218	2018	8	1	1946	1	22	1	2	2	3	50	72	1		37	2	2	1	1	0		2	65	0	0
22012418	2018	9	10	1932	12	22	1	2	1	3	0	85	1		22	1	2	3
22012518	2018	9	20	1942	6	22	2	2	2	1	1	76	1		22	2	2	1	4	1		1				2		2				3		1
22012618	2018	9	20	1952	6	22	2	2	1	1	40	66	1		37	2	2	1	2	0		1	66	3	20
22012718	2018	9	20	1950	4	22	1	2	1	1	68	68	1		22	1	1	1	1	0		2	68	0	0
22012818	2018	8	30	1942	10	22	2	2	1	1	30	75	1		61	1	1	1	1	0		1	80	2	88
22012918	2018	9	20	1956	11	22	1	2	1	1	4	61	1		22	1	1	1	3	0		2	61	4	0	1		1	35	5	0
22013018	2018	9	18	1952	6	22	2	2	1	1	30	66						1	2	3		1	10	2
22013118	2018	9	28	1932	5	22	2	2	1	1	7	86	1		23	2	1	1	3	1		2	55	2	0	2		1	56	5	0
22013218	2018	9	29	1936	4	22	1	2	1	1	14	82	1		22	2	1	1	2	0		2	82	2	0
22013318	2018	9	20	1954	11	22	2	2	1	1	17	63	1		22	1	1	1	2	0		1	65	3	0
22013408	2018	9	19	1943	5	22	2	1	2	3	50	75	1		22	1	2	2
22013418	2018	9	4	1947	3	22	2	2	2	3	50	71	1					1	1	0		1	68	0	0
22013508	2018	9	19	1941	12	22	2	1	2	3	37	76	1		22	1	2	1	2	0		1	76	2	0
22013518	2018	9	5	1946	10	22	1	2	2	3	71	71	1			1	2	1		0		2	77	0	0	1		1	45	2	0	2		2	43	2	0	3		1	20	4	0	3		2	10	1	0
22013618	2018	9	4	1947	2	22	1	2	2	2	50	71	1			1	2	1	1	0		2	70	1	0
22013718	2018	9	4	1933	6	22	2	2	2	3	60	85	1
22013818	2018	9	3	1918	6	22	1	2	2	3	80	100	1							1		1	70	2	0	2		2	67	2	0
22013918	2018	9	4	1945	6	22	2		2	3		73	1					1	1	0		1	81
22014018	2018	9	4	1938	8	22	2		2	3	50	80	1				2	2
22014118	2018	9	4	1945	5	22	2	2	2	2	50	73	1			1	2	1	3	0		1	79	0	20	1		1	49	0	20	3		1	19	0	0
22014218	2018	9	3	1917	7	22	1	2	2	3	80	101						1	6	1		1	71		20	1		1	56		40	2		2	54		0	3		2	32		0	4		1	31		0
22014318	2018	9	5	1950	9	22	1		2	3	68	68	1			1	2	1	2	0		2	66	3	0	3		1	6	0	0
22014398	2018	9	19	1920	11	22	1	1	1	1	1	97	1		22	1	1	3
22014418	2018	9	3	1935	6	22	2		2	3	35	83	1			1	2	2
22014518	2018	9	4	1922	2	22	2		2	3	80	96	1			1	2	1	2	1		2	65	3	0	2		1	65	3	0
22014618	2018	9	3	1926	11	22	2	2	2	3		91				1	2	1	2	1		1	55	3	20	2		2	53	3	0
22014718	2018	9	4	1927	6	22	2	2	2	2	70	91	1					1	5	1		1	58	3	0	2		2	57	2	0	3		1	34	3	20	4		2	33	3	0	5		1	7	2	0
22014818	2018	9	4	1929	4	22	2		2	2	60	89	1		22	1	1	1	2	1		1	64	2	40	2		2	64	0	20
22014918	2018	9	3	1952	4	22	2	2	2	3	45	66	1			1	2	1	2	0		1	64	1	0	1		2	34	3	0
22015018	2018	9	15	1918	6	22	1	2	2	3	79	100	1			1	1	1	1	1		1	57	2	10	2		2	56	3	0	3		1	28	3	20	4		2	26	3		5		2	2	0
22015118	2018	9	19	1933	4	22	2	2	2	2	60	85	1			1	2	1	4	1		1	50	3	0	2		2	51	3	0	3		1	28	0	0	3		1	24	3	0
22015318	2018	9	4	1948	2	22	2		2	2	60	70	1							1		1	50	4	0	2		2	51	4	0	3		1	23	5	0	3		2	13	2	0
22015418	2018	9	5	1936	2	22	1	2	2	3	70	82	1					3
22015618	2018	9	4	1941	2	22	1	2	2	3	70	77	1					1	1	0		2	73	2
22015718	2018	9	4	1918	11	22	2	2	2	2	80	99	1						2	1		1	64	2	0	2		2	65	2	0
22015918	2018	9	5	1926	3	22	2	2	2	3	80	92	1			1	2	1		1		1	61	0	40	2		2	59	0	5	5		1	2	0
22016118	2018	9	5	1926	5	22	2		2	3	70	92	1			1	2	1	2	1		1	70	2	0	2		2	69	2	0
22016218	2018	9	3	1918	7	22	1		2	3	100	100	1			1	2	1	2	1		1	70	1	10	2		2	66	1	0
22016418	2018	9	15	1933	4	22	1		2	3	85	85	1			1	2	1		1		1	58	3	40	2		2	55	3	20
22016618	2018	9	19	1925	2	22	2	2	2	2	70	93	1			1	2	1	1	1		2	72	2	0
22016718	2018	9	4	1930	10	22	1	2	2	2	60	87	1		22	1	2	2
22017118	2018	9	4	1934	7	22	1		2	2	60	84	1		22	1	1	1	4	0		2	85	0	0	1		1	51	0	0	2		2	45	5	0	3		1	21	0	0
22017218	2018	9	19	1907	8	22	2	2	2	3	80	111	1						2	1		1	68	2	12	2		2	66	3	0
22017318	2018	10	18	1949	10	22	1	2	1	1	48	69	1		22	2	2	1	1	0		2
22017418	2018	9	29	1943	5	22	2	2	1	1	50	75	1		22	2	1	2
22017818	2018	9	29	1953	10	22	1	2	1	1	40	64	1		21	2	1	1	2	0		2	64	4	0	1		1	25	5	0
22023908	2018	7	6	1927	2	22	1	1	2	3	80	91	1		22	1	2	1	2	1		1	60	4	0	2		2	59	4	0
22033182	2018	7	16	1935	5	22	2	2	2	3	53	83	1		35	2	2	2
22034602	2018	7	12	1937	3	22	2	1	1	1	27	81	1		22	1	1	1	4	1		2	48	4	0	2		1	50	4	20	3		2	24	5	0	3		2	15	4	0
22034902	2018	7	12	1929	11	22	1	1	1	1	6	88	1		22	1	1	1	1	0		2	85	4	0
22036402	2018	7	16	1934	2	22	1	1	2	3	50	84	1		22	1	2	1	1	1		1	62	3	0
22039602	2018	7	18	1933	11	22	2	1	2	3	55	84	1		37	2	2	1	3	0		1	52	2	0	2		2	50	2	0	3		1	28	3	0
22047502	2018	9	3	1930	6	22	1	1	2	3	88	88	1			1	2	1	0	1		1	61	4	0	2		2	62	4	0
22061005	2018	8	29	1938	8	22	1	1	1	1	28	80	1		13	2	2	1	1	0		2	75	0	0
22061805	2018	9	19	1939	6	22	2	1	2	1	2	79	1		15	2	2	3
22069505	2018	9	27	1934	9	22	2	1	1	1	62	84			22	2	1	1	4	1		1	57	4	20	2		2	56	4	0	3		2	16	4	0	1		1	52	4	10
22070005	2018	9	25	1935	9	22	1	1	1	1	1	83	1		22	2	1	1
22084705	2018	9	19	1939	7	22	2	1	2	1	79	79	1		22	2	2	3
22084905	2018	9	20	1918	11	22	1	1	1	1	5	99	1		22	2	2	3
22085905	2018	9	20	1940	5	22	2	1	2	1	3	78	1		22	2	2	3
22900118	2018	9	20	1953	12	22	1	2	1	1	64	64	1		22	1	1	1	1	0		2	65	0	0
22900218	2018	9	4	1934	8	22	1	2	2	2	50	84	1			1	2	1	3	0		2	86	0	0	1		1	50		0	2		2	52		0
22900318	2018	9	6	1936	4	22	1	2	1	1	50	82	1		37	2	2	1	1	0		2	71	4	0
23000118	2018	6	11	1918	3	23	1	2	1	1	1	100	1		37	2	2	1	1	8		2	61	0	0
23000218	2018	6	15	1927	12	23	2	2	1	1	55	90	1		37	2	2	2
23000318	2018	6	15	1930	12	23	1	2	1	1	15	87	1		22	2	2	1	3	1		1	59	3	20	2		2	57	3	0
23000418	2018	6	15	1944	4	23	1	2	1	1	64	74	1		37	2	2	1	1	0		2	71	0	0
23000518	2018	6	11	1911	11	23	2	2	1	1	45	106	6		21	2	2	1	4	4		1	57	4	10	3		2	55	4	0	1		2	85	0	0	5		2	29	0	0
23000618	2018	6	22	1922	9	23	1	2	2	1	80	95	1		37	2	2	1	1	1		2	58	4	0
23000718	2018	6	13	1928	8	23	1	2	1	1	60	89	1		37	2	2	1	1	0		2	86	0	0
23000918	2018	6	13	1953	2	23	2	2	1	1	49	65	1		23	2	1	1	2	0		1	68	3	0
23001218	2018	6	14	1917	11	23	1	2	1	1	6	100	1		13	2	2	1	3	1		1	69	3	10	2		2	66	3	0	3		1	39	4	10
23001418	2018	6	15	1941	1	23	2	2	1	1	17	77	1		23	1	1	1	1	1		1	50	3	0
23001518	2018	6	19	1914	2	23	1	2	1	1	13	104	1		37	2	2	1	3	1		1	67	4	0	2		2	66	2	0
23001608	2018	6	13	1924	4	23	2	1	2	2	61	94	6		23	1	2	1	1	0		1	79	2	20
23001618	2018	5	14	1920	12	23	1	2	1	1	10	97	1		23	1	1	1	2	1		2	70	3	0	2		1	71	3	10
23001718	2018	6	14	1929	3	23	1	2	1	1	12	89	2		13	2	2	1	2	8		2	52	3	0
23001818	2018	6	19	1943	4	23	1	2	1	1	50	75	1		37	2	1	2
23001918	2018	6	13	1951	11	23	2	2	1	1	12	66	1		23	1	1	1	1	0		1	72	4	0
23002018	2018	6	14	1933	8	23	2	2	1	1	15	84	1		37	2	1	1	1	0		1	85	4	0
23002118	2018	6	14	1918	3	23	1	2	1	1	35	100	1		37	1	1	1	1	1		1	51	4	0
23002218	2018	6	14	1912	10	23	2	2	1	1	18	105	1		13	1	2	1	2	1		1	78	5	0	2		2	77	5	0
23002318	2018	6	8	1913	8	23	2	2	1	1	26	104	1		13	2	2	1	2	1		2	61	4	0	2		1	62	5	20
23002418	2018	6	8	1918	6	23	1	2	1	1	8	100	1		13	2	2	1	1	1		1	63	4	20
23002518	2018	6	20	1917	2	23	1	2	1	1	11	101	1		23	1	2	1	2	1		2	77	4	0	1		2	77	3	0
23002618	2018	7	6	1917	8	23	2	2	1	1	30	100	1		37	2	2	1	3	1		2	57	3	0	2		1	59	3	10	8		1	48	3	0
23002718	2018	6	28	1916	8	23	2	2	1	1	2	101	1		37	2	2	1	2	3		2	51	3	0	5		2	38	5	0
23002818	2018	6	20	1916	7	23	1	2	1	1	10	101	1		23	1	2	1	1	8		2	56	1	0
23002902	2018	6	12	1919	1	23	2	1	2	1	1	99						1	1	1		1	66	2	20
23002918	2018	6	15	1922	12	23	1	2	1	1	81	95	1		37	2	2	1	3	1		1	64	5	10	2		2	64	5	0	5		1	4	0	0
23003018	2018	6	11	1925	4	23	2	2	1	1	30	93	1		34	2	1	1	2	1		2	66	5	0	2		1	68	5	0
23003118	2018	6	22	1928	9	23	2	2	1	1	16	89	2		23	2	1	1	2	1		2	62	3	0	2		1	63	3	0
23003318	2018	6	14	1935	8	23	1	2	1	1	25	82	1		23	1	1	1	1	0		2	74	3	0
23003418	2018	6	20	1945	4	23	1	2	1	1	73	73	1		23	1	1	1	1	0		2	73	2	0
23003518	2018	6	11	1921	4	23	2	2	1	1	41	97	1			2	2	1	2	1		2	56	4	0	2		1	56	4	0
23003618	2018	7	9	1919	7	23	2	2	1	1	30	99	1		37	2	2	1	2	1		2	63	3	0	2		1	65	3	5
23003718	2018	6	8	1922	10	23	1	2	1	1	16	95	1		23	2	2	1	2	1		2	50	3	5	2		1	44	3	5
23003818	2018	6	22	1932	12	23	2	2	1	1	50	85	1		23	2	1	1	4	1		2	66	3	0	2		1	69	3	0	3		2	35	3	0
23003918	2018	6	13	1930	3	23	1	2	1	1	10	88	1		23	1	1	1	2	1		1	60	5	88	2		2	60	4	0
23004018	2018	6	11	1944	6	23	1	2	1	1	30	74	1		23	2	2	1	1	0		2	71	3	0
23004118	2018	6	20	1946	2	23	2	2	1	1	9	72	6		23	1	1	1	2	1		1	49	4	0	3		1	24	5	5
23004218	2018	6	25	1947	6	23	2	2	1	1	2	71	1		23	1	1	1	1	0		1	86	5	0
23004318	2018	6	20	1935	1	23	2	2	1	1	37	83	1		21	2	2	1	1	1		1	54	3	0
23004418	2018	6	11	1925	2	23	1	2	1	1	35	93	1		13	2	2	1	1	1		1	69	3	0
23004518	2018	6	19	1939	3	23	1	2	1	1	4	79	1		23	1	1	1	2	0		2	72	2	0	1		1	34	5	0
23004618	2018	6	9	1951	9	23	1	2	1	1	12	66	1		23	1	1	1	1	0		2	64	9	0
23004718	2018	6	8	1952	2	23	2	2	1	1	4	66	1		13	2	1	1	2	0		1	65	3	5	1		2	37	5	0
23004818	2018	6	8	1952	9	23	2	2	1	1	24	65	1		37	2	1	1	1	0		1	65	3	0
23004918	2018	6	12	1949	3	23	1	2	1	1	62	69	1		21	2	2	2
23005518	2018	6	28	1932	8	23	2	2	1	1	38	85	1		51	2	1	1	1	8		2	62	2	0
23006118	2018	6	12	1904	8	23	2	2	2	1	4	113	1		23	1	2	1	2	1		1	65	4	0	2		2	64	2	0
23006218	2018	6	12	1916	4	23	2	2	2	2	62	102	1		23	1	2	1	2	1		1	52	2	0	2		2	54	2	0
23006318	2018	6	12	1918	8	23	2	2	2	3	80	99	1		23	1	2	1	4	2		2	66	1	0	3		1	43	3	15	4		2	43	3	0	5		1	21	4	0
23006418	2018	6	12	1929	9	23	2	2	2	3	58	88	1		23	1	2	2
23006518	2018	6	12	1951	9	23	2	2	2	3	41	66	1		23	1	2	1	1	0		1	72	2	0
23006618	2018	6	13	1918	7	23	1	2	2	2		99	1		21	2	2	1	3	0		2	96	1	10	1		1	62	1	20	2		2	61	1	0
23006718	2018	6	13	1931	6	23	1	2	2	2	87	87	6		23	1	2	1	3	1		1	50	3	10	2		2	50	3	0	3		2	12	3	0
23006818	2018	6	13	1952	12	23	1	2	2	2	65	65	6		23	1	2	1	1	0		2	64	2	0
23008018	2018	6	14	1950	1	23	2	2	1	1	23	68	1		23	1	1	1	1	1		1	40	4	13
23008118	2018	6	14	1949	12	23	2	2	1	1	30	68	1			1	2	1	3	0		1	71	3	10	1		1	40	4	0	3		2	12	2	0
23008218	2018	6	12	1939	9	23	2	2	1	1	34	78	1		22	2	1	1	4	0		1	82	4	0	2		1	47	4	20	2		2	42	4	0	4		1	17	4	0
23008318	2018	6	13	1926	5	23	2	2	1	1	30	92	1		23	2	2	2
23008418	2018	6	12	1932	7	23	2	2	1	1	67	85	1		21	2	2	1	2	0		1	88	3	0	1		1	67	0	0
23008518	2018	6	13	1947	11	23	2	2	1	1	60	70	1		23	1	1	2
23008618	2018	6	12	1937	11	23	2	2	1	1	4	80	1		37	2	2	1	1	1		2	54	4	7
23008818	2018	6	13	1947	5	23	1	2	1	1	64	71	1		37	2	2	1	1	0		2	68	3	0
23008918	2018	6	14	1926	10	23	1	2	1	1	33	91	1		21	2	2	1	4	0		2	86	0	0	1		2	64	3	0	2		1	63	3	0	3		1	36	5	0
23009018	2018	6	12	1919	5	23	2	2	1	1	28	99	1		22	2	2	1	2	1		2	52	5	0	2		1	51	5	20
23009118	2018	6	22	1917	4	23	1	2	1	1	8	101	1		37	2	2	1	2	3		2	56	3	0	4		1	59	4	7
23009218	2018	6	26	1946	11	23	1	2	1	1	20	71	1		23	1	1	1	2	1		1	52	3	0
23009318	2018	6	19	1948	11	23	1	2	1	1	12	69	1		23	2	2	1	2	0		2	72	2	0
23009418	2018	6	21	1918	7	23	2	2	2	1	4	99	1		21	2	2	1	2	1		2	57	3	0
23009518	2018	6	19	1938	9	23	2	2	1	1	20	79	1		23	1	1	1	1	0		1	80	4	0
23009618	2018	6	19	1957	8	23	2	2	1	1	15	60	1		23	1	2	1	1	0		1	67	2	0
23009718	2018	6	9	1948	3	23	2	2	2	3	51	70						1	1	1		1	46	2	1
23009818	2018	6	18	1918	4	23	2	2	1	1	28	100	1		22	2	2	1	2	1		1	63	3	0	2		2	61	3	0
23009918	2018	6	22	1923	4	23	1	2	1	1	35	95	1		44	2	1	1	1	2		2	58	5	0
23010018	2018	6	20	1931	8	23	1	2	1	1	13	86	1		23	1	2	1	1	0		2	80	1	0
23010118	2018	6	10	1951	7	23	1	2	2	3	34	66	1		23	1	2	1	1	0		2	64	1	0
23010518	2018	6	20	1917	11	23	1	2	2	3	51	100	1		22	1	2	1	2	1		2	65	5	0	2		1	69	3	5
23010618	2018	6	19	1921	12	23	2	2	2	3	68	96	6		21	1	2	1	2	1		2	53	3	0	2		1	52	3	15
23010718	2018	6	18	1932	8	23	2	2	2	3	48	85	1		21	1	2	1	1	1		1	51	3	0
23010818	2018	6	21	1950	5	23	2	2	2	3	46	68	1		22	1	2	2	1	0		1	64	0	20
23011518	2018	6	20	1917	8	23	2	2	1	1	7	100	1		22	2	2	1	1	1		1	59	2	3
23011618	2018	6	20	1923	11	23	2	2	1	1	40	94	6		23	2	2	1	2	1		1	66	3	0	2		2	65	3	0
23011718	2018	6	20	1933	3	23	2	2	1	1	1	85	1		42	2	2	1	2	1		2	58	4	0	2		1	60	4	0
23011818	2018	6	20	1950	10	23	2	2	1	1	67	67	1		23	1	2	1	4	1		1	45	3	5	2		2	46	4		3		1	21	5
23011918	2018	6	19	1916	11	23	1	2	1	1	1	101	1		21		2	1	1	8		2	54	3	0
23012018	2018	6	21	1923	4	23	2	2	1	1	15	95	1		22	2	2	1	2	1		2	49	3	0	1		2	59	0	0
23012118	2018	6	22	1933	10	23	2	2	1	1	3	84	1		37	2	2	1	4	0		1	88	2	0	1		1	55	3	20	2		2	52	3	0	3		2	30	4	0
23012218	2018	6	15	1949	11	23	2	2	2	1	9	68	1		23	1	2	1	1	3		1	13	3	0
23012308	2018	6	13	1941	12	23	2	1	2	3	34	76						1	3	1		1	48	1	20	2		2	45	1	0	3		2	25	5	0
23012318	2018	6	22	1937	9	23	2	2	1	1	28	80	1		21	2	1	1	1	0		1	88	4	0
23012418	2018	6	13	1946	7	23	2	2	1	1	40	71	1		21	2	1	1	3	0		1	72	3	0	1		1	44	3	7
23012508	2018	6	13	1942	8	23	2	1	2	3	47	75	1		21	1	2	1	1
23012518	2018	6	21	1917	12	23	1	2	1	3	1	100	1		37	2	2	1	2	3		1	48	4	10	3		2	49	4	0
23012618	2018	6	20	1922	11	23	2	2	1	1	70	95	1		37	2	2	2
23012708	2018	6	9	1943	2	23	1	1	2	3	45	75			37	1	1	1	5	1		1	43	3	20	2		2	39	3	0	3		1	22	4	0	3		1	18	4	0	3		2	10	1	0
23012718	2018	6	19	1931	12	23	2	2	1	1	6	86	1		23	2	1	1	2	1		2	56	3	0	7		1	56	4	0
23012818	2018	6	19	1952	12	23	2	2	1	1	30	65	1		22	2	2	2
23013518	2018	6	19	1918	11	23	1	2	1	1	4	99	1		23	8	8	3
23013618	2018	6	19	1923	10	23	2	2	1	1	2	94	1		34	2	2	1	2	1		1	69	3	20	2		2	70	3	0
23013718	2018	6	20	1933	2	23	2	2	1	1	9	85	1		13	2	2	1	1	1		2	46	4
23013818	2018	6	20	1939	7	23	2	2	1	1	10	78	1		23	2	2	1	2	1		1	49	3		2		2	46	5
23013918	2018	6	20	1949	8	23	2	2	1	1	50	68	1		34	2	2	1	3	7		2	96	0	0	0		1	69	3	10
23014018	2018	6	26	1918	4	23	2	2	1	1	35	100	1		13	2	1	1	1	8		2	66	1	0
23014118	2018	6	28	1928	3	23	1	2	1	1	25	90	1		21	2	2	1	1	1		1	71	3	20
23014218	2018	7	3	1934	9	23	2	2	1	1	83	83	1		23	1	1	3
23014318	2018	6	27	1947	3	23	1	2	1	1	24	71	1		23	1	1	2
23014418	2018	7	3	1940	8	23	2	2	1	1	17	77	1		23	1	2	1	1	0		1	77	5	0
23014518	2018	7	12	1917	11	23	1	2	1	1	87	100	1		13	2	2	1	1	8	保姆	2	56	4	0
23014618	2018	6	26	1922	12	23	2	2	1	1	65	95	1		13	2	2	1	2	1		1	63	5	0	2		2	63	4	0
23014718	2018	7	3	1933	5	23	2	2	1	1	7	85	1		23	1	2	1	2	1		2	56	4	0	2		1	59	4	17
23014818	2018	6	27	1941	1	23	1	2	1	1	49	77	1		32	2	2	1	1	0		2	77	3	0
23014918	2018	7	18	1918	3	23	1	2	1	1	13	100	1		23	1	2	1	3	2		2	52	3	0	1		1	54	3	0
23015018	2018	7	12	1917	7	23	2	2	1	1	26	101	1		23	1	2	1	1	1		2	65	3	0
23015418	2018	7	13	1917	3	23	2	2	1	1	25	101	1		37	2	2	1	2	3		1	63	4	0	5		1	34	5
23015518	2018	7	12	1916	9	23	1	2	1	1	89	101	1		37	2	2	1	1	1		1	54	5	0
23015618	2018	7	17	1915	4	23	2	2	1	1	70	103	1		13	2	2	1	1	1		2	64	3	0
23015718	2018	6	25	1953	9	23	1	2	1	1	30	64	1		23	1	1	1	1	0		2	64	4	0
23015818	2018	7	5	1952	11	23	1	2	1	1	1	65	1		23	2	2	1	1	0		2	66	2	0
23015918	2018	7	9	1942	10	23	1	2	1	1	58	75	1		21	2	2	1	2	0		2	72	3	0
23016018	2018	7	6	1941	4	23	1	2	1	1	50	77	1		22	2	1	1	2	0		2	77	0	10
23016118	2018	7	5	1930	3	23	1	2	1	1	20	88	1		22	2	2	1	3	1		1	46	3	88	2		2	48	3	0	3		2	25	4	0
23016218	2018	7	4	1930	8	23	1	2	1	1	22	87	1		23	1	1	1	1	0		2	85	0	0
23016318	2018	7	2	1923	3	23	1	2	1	1	17	95	1		22	2	2	1	1	1		2	55	3	0
23016418	2018	6	19	1923	1	23	1	2	1	1	25	95	1		37	2	2	2
23016518	2018	7	2	1945	3	23	1	2	1	1	1	73	1		21	2	2	1	2	0		2	72	1	0	1		2	44	5	0
23016618	2018	6	29	1933	11	23	1	2	1	1	9	84	1		34	2	2	1	3	0		2	86	0	0	1		1	45	4	10	2		2	40	4	0
23016718	2018	7	3	1928	4	23	1	2	1	1	25	90	1		23	2	2	1	2	1		2	55	3	88	2		1	57	3	88
23016818	2018	6	28	1914	5	23	2	2	1	1	22	104	1		21	2	1	1	2	1		1	65	5	5	2		2	65	3	0
23016918	2018	6	27	1917	5	23	2	2	1	1	25	101	1		34	2	1	1	2	1		1	64	2	0	2		2	57	2
23017018	2018	6	26	1914	4	23	2	2	1	1	50	104	1		13	2	2	1	2	1		1	73	5	0	2		2	59	3	0
23017118	2018	6	15	1917	10	23	1	2	1	1	40	100	1		21	2	2	3
23017218	2018	6	18	1913	12	23	1	2	2	2	84	104	1		13	2	2	1	1	1		1	72	5	0
23017318	2018	6	13	1932	11	23	2	2	2	3	85	85	1		37	2	2	1	2	1		1	55	3	0	2		2	57	3	0
23017418	2018	6	19	1924	8	23	2	2	1	1	70	93	1		37	2	2	1	1	8		2	60	2	10
23017518	2018	6	19	1941	2	23	2	2	2	3	77	77	1		23	1	2	1	1	1		1	53	1	40
23017618	2018	6	19	1921	3	23	2	2	2	3	70	97	1		37	2	2	1	1	1		1	55	3	0
23017718	2018	6	20	1918	12	23	1	2	1	1	70	99	1		37	2	2	1	1	8		1	80	1	30
23017818	2018	6	13	1916	12	23	2	2	2	3	57	101	1		41	2	2	1	2	1		1	76	2	0	2		2	75	2	0
23017918	2018	6	19	1952	3	23	2	2	1	1	30	66	1		23	2	2	1	1	0		1	68	3	0
23018018	2018	6	23	1941	5	23	2	2	1	1	50	77	1		21	1	2	1	1	0		1	77	2	3
23018118	2018	6	20	1927	9	23	2	2	1	1	70	90	1		13	2	2	1	1	1		2	58	4	0
23018218	2018	6	20	1926	10	23	2	2	1	1	78	91	1		37	2	2	1	2	1		2	63	4	0
23018318	2018	6	20	1923	2	23	1	2	1	1	70	95	1		21	2	2	1	4	1		1	52	4	0	1		1	48	4	20	2		2	36	3	0	3		1	5	0	0
23018418	2018	6	20	1927	5	23	2	2	1	1	30	91	1		23	1	2	2
23018518	2018	6	20	1949	7	23	2	2	1	1	50	68	1		23	1	2	1	3	0		1	73	1	7	1		1	50	0	0	3		2	24	5	0
23018618	2018	6	21	1920	5	23	2	2	1	1	58	98	1		37	2	2	1	2	1		2	64	3	0	1		2	62	3	0
23018718	2018	6	21	1948	3	23	2	2	1	1	59	70	1		37	2	2	2
23018818	2018	6	21	1946	6	23	2	2	1	1	28	72	1		23	1	1	1	1	0		1	73	3	10
23018918	2018	6	20	1941	3	23	1	2	1	1	77	77	1		23	1	2	1	1	0		2	75	3	0
23019018	2018	6	22	1946	11	23	2	2	1	1	71	71	1		23	1	1	1	1	1		2	47	5	0
23019118	2018	6	22	1952	7	23	1	2	1	1	65	65	1		23	1	1	2
23019218	2018	6	20	1950	12	23	2	2	1	1	35	67	1		37	2	2	1	1	0		1	67	4	0
23022600	2018	6	13	1918	7	23	2	1	1	1	3	99						3	1	8		2	81	0	0
23030102	2018	6	20	1931	12	23	1	1	2	2	73	86						1	2	1		1	47	3	10	2		2	44	3	0
23031402	2018	6	21	1928	2	23	1	1	1	1	63	90						1	1	0		2	81	0	0
23031602	2018	6	12	1925	12	23	2	1	1	1	21	92						1	2	1		1	60	3	0	2		2	60	3	0
23032002	2018	6	22	1934	3	23	1	1	1	1	30	84						1	2	0		2	82	4	0	1		1	54	4	6
23032108	2018	6	8	1943	8	23	2	1	2	3	58	74	1		22	2	2	1	4	1		2	53	3		2		1	56	1		3		2	14	3		8		2	82	0
23033902	2018	6	13	1935	4	23	1	1	1	1	40	83						1	1	0		2	80	0	4
23034402	2018	6	13	1929	7	23	2	1	1	1	40	88						1	3	1		1	56	4	20	2		2	55	3	0	3		1	29	5	0
23035902	2018	7	16	1924	6	23	2	1	2	3	58	94	1		37	2	2	1	2	1		2	54	3	0	2		1	53	3	0
23036402	2018	7	5	1926	5	23	1	1	1	1	59	92	1		37	2	2	1	1	0		2	84	2	0
23036502	2018	6	19	1931	9	23	1	1	1	1	86	86	1					1	1	0		2	83	5	0
23037302	2018	6	13	1935	8	23	2	1	1	1	82	82						3
23037802	2018	7	10	1934	10	23	1	1	1	1	83	83						1	1	0		2	74	3	0
23038102	2018	6	20	1932	9	23	2	1	1	1	26	85			21	2	2	1	2	1		2	61	4	10	2		1	60	4	40
23039102	2018	6	15	1936	6	23	1	1	1	1	80	82						1	1	0		2	80	5	0
23043502	2018	6	14	1934	9	23	2	1	1	1	32	83						1	1	1		1	58	4	6
23051205	2018	6	13	1939	3	23	1	1	2	2	70	79	6		23	1	2	1	1	0		2	79	2	20
23076405	2018	6	20	1937	5	23	1	1	1	1	60	81						1	1	0		2	75	3	0
23076505	2018	6	15	1938	12	23	2	1	1	1	79	79						1	3	2		1	46	4	30	1		2	47	3	0	3		2	19	4	0
23078105	2018	6	9	1938	8	23	1	1	2	3	65	79	1			2	2	1	2	1		1	49	2	3	2		2	48	4	0
23078905	2018	6	14	1938	5	23	1	1	1	1	19	80						1	1	0		2	78	3	0
23079505	2018	6	13	1937	12	23	1	1	1	1	25	80						1	2	0		2	81	2	0	1		1	49	3	10
23079705	2018	6	13	1938	11	23	2	1	2	3	61	79						1	2	1		1	49	2	2	2		2	51	3
23079805	2018	6	9	1937	11	23	1	1	2	3	70	80	6		21	2	2	2
23080205	2018	6	14	1937	3	23	2	1	2	2	60	81						2
23080305	2018	6	11	1934	1	23	1	1	2	3	7	84						1	2	1		1	58	2	40	2		2	58	3	0
23081305	2018	6	7	1939	5	23	2	1	1	1	60	79			21	2	2	2
23082305	2018	6	11	1938	8	23	1	1	2	3	50	79						1	4	0		2	72	1	0	1		1	46	3	0	2		2	888	3	0	3		2	11	2	0
23082405	2018	6	11	1939	7	23	2	1	2	3	3	78						1	2	1		1	57	3	20	2		2	52	3	0
23082705	2018	6	11	1939	11	23	2	1	2	3	10	78						1	2	1		1	56	3	0	3		2	34	3	0
31002608	2018	11	7	1909	7	31	2	1	1	3	10	109	1		31	1	2	1	2	1		1	71	4	0	2		2	70	0	0
31003908	2018	11	21	1941	11	31	1	1	2	3	47	77	1		31	1	1	1	3	0		2	73	1	0	2		2	55	3	0	1		1	55	3	0
31004800	2019	1	29	1915	6	31	2	1	2	2	103	103	1		31	2	2	1	1	1		1	74	9	20
31005608	2018	11	7	1925	3	31	1	1	1	3	50	93	1		31	1	2	1	3	1		1	60	4	20	1		1	48	3	20	0		2	90	0	0
31009608	2019	1	31	1942	10	31	2	1	1	1	30	76	1		31	1	1	2
31015208	2019	2	21	1943	6	31	2	1	1	1	52	75	1		33	2	1	1	1	0		1	78	3	3
31023008	2018	11	28	1941	7	31	2	1	1	1	30	77	1		32	1	1	1	1	0		1	81	3	0
31034808	2019	2	26	1918	1	31	1	1	1	1	50	101	1		32	2	2	1	1	0		2	94	1	0
31059602	2019	6	29	1935	1	31	1	1	1	1	60	84	1		31	1	1	1	2	0		2	83	4	0	1		1	57	4	2
31064502	2019	2	21	1934	8	31	2	1	1	1	65	84	1		33	1	2	1	2	1		1	52	5	4	2		2	51	5	0
31066602	2018	11	13	1929	7	31	2	1	2	3	22	89	1		31	1	2	2
31067202	2018	11	21	1922	6	31	1	1	1	3	30	96	1		33	1	1	1	2	0		2	88	0	0	1		1	51	4	8
31070302	2019	1	30	1924	6	31	1	1	1	1	70	94	1		31	1	1	1	2	0		2	92	4	0	1		1	67	4	10
31080502	2019	1	29	1934	10	31	1	1	1	2	84	84	1		31	1	2	1	3	1		2	55	9	0	1		1	60	5	6	3		2	26	5	0
31082702	2018	11	12	1935	5	31	1	1	2	3	30	83	1		31	1	2	1	1	0		2	78	0	0
31082902	2018	11	15	1928	9	31	1	1	2	3	56	90	1		31	1	2	2
31084702	2019	1	30	1925	11	31	1	1	1	1	35	93	1		31	1	1	1	1	0		2	90	4	0
31110018	2018	11	30	1915	12	31	1	2	1	1	92	102	1		33	2	2	3
31110118	2018	11	30	1917	5	31	1	2	1	1		101	1		33	2	1	3
31110218	2018	12	18	1917	10	31	2	2	1	1	80	101	1		32	2	2	1	2	1		2	70	2	0	8		2	52	0	0
31110318	2019	1	10	1918	3	31	2	2	1	1	100	100	1		31	1		1
31110518	2018	11	30	1917	8	31	2	2	1	1		101	1		31	1	2	3
31110618	2018	11	30	1917	9	31	2	2	1	1	1	101	1		31	1		3
31110718	2019	1	10	1917	1	31	2	2	1	1	102	102	1		31	1		1
31110818	2019	1	10	1914	5	31	2	2	1	1	88	104	1		33		2	1	1	8	保姆	2	55	1	0
31111018	2018	11	17	1924	12	31	2	2	1	1	93	93	1		31	1	1	3
31111118	2018	11	20	1927	10	31	1	2	1	1	91	91	1		31	1	1	3	2
31111218	2018	11	24	1927	12	31	2	2	1	1		90	1		31	1	1	3	0
31111318	2018	11	24	1927	6	31	1	2	1	1		91	1		31	1	1	3
31111518	2018	11	17	1923	12	31	1	2	1	1	94	94	1		31	1	1	3
31111618	2018	12	10	1921	11	31	2	2	1	1	2	97	1		33	2		3
31111718	2018	11	18	1919	10	31	1	2	1	1	80	99	1			2	1	3
31112018	2018	11	18	1937	12	31	2	2	1	1	80	80	1		31	1	1	3
31112118	2019	1	10	1934	11	31	1	2	1	1	84	84	1		31	1	1	3
31112218	2018	11	24	1937	9	31	2	2	1	1	81	81	1		31	1	1	3
31112318	2018	11	24	1936	5	31	1	2	1	1	1	82	1		31	1	1	3
31112518	2018	11	18	1929	1	31	1	2	1	1	89	89	1		31	1	1	3
31112618	2018	11	18	1929	5	31	2	2	1	1	89	89	1		33	1	1	3
31112718	2018	11	24	1931	12	31	1	2	1	1	86	86	1		31	1	1	3
31112818	2018	11	24	1933	10	31	2	2	1	1	85	85	1		31	1	1	3
31113018	2018	11	17	1947	8	31	2	2	1	1		71	1		31	1	1	3
31113105	2018	11	16	1938	11	31	1	1	2	3	80	80	1		31	1	2	1	1	0		2	72	3	0
31113118	2018	11	18	1946	11	31	1	2		1	72	72	1		31	1	1	3
31113218	2019	1	15	1947	12	31	2	2	1	1	71	71	1		31	1	1	3
31113318	2019	1	10	1945	6	31	1	2	1	1	73	73	1		31	1	1	3
31113518	2018	11	18	1941	9	31	1	2	1	1	77	77	1		31	1	1	3
31113618	2018	11	20	1939	4	31	2	2	1	1	78	79	1		31	1	1	3
31113718	2018	11	18	1941	1	31	1		1	1		77	1		32	2	1	3
31113818	2019	1	10	1940	7	31	2	2	1	1	78	78	1		31	1	1	3
31114518	2019	1	15	1953	2	31	1	2	1	1	65	65	1		31	1	1	3
31114612	2018	11	20	1948	12	31	2	2	1	1	69	69	1		31	1	1	3
31114718	2019	1	15	1949	3	31	1	2	1	1		69	1		31	1	1	3		0
31114818	2019	1	10	1951	1	31	2	2	1	1	68	68	1		31	1	1	3
31115018	2019	1	10	1917	7	31	2	2	1	1		101	1		31	1		3
31116018	2018	11	23	1927	8	31	2	2	1	1		91	1		31	1	1	3
31116118	2018	11	18	1927	6	31	1	2	1	1		91	1		31	1	1	3
31116218	2018	11	24	1928	8	31	2	2	1	1		90	1		31	1	1	3
31116318	2019	3	30	1928	6	31	1	2	1	1	70	90	1		32	1	1	3
31116518	2019	3	30	1923	11	31	1	2	1	1	74	95	1		33	1	1	3
31116618	2018	11	18	1923	8	31	2	2	1	1	1	95	1		31	1	1	3
31116718	2019	3	30	1921	6	31	1	2	1	1	97	97	1		31	1	1	2
31116818	2018	11	17	1921	3	31	2	2	1	1		97	1		31	1	1	3
31117018	2018	11	18	1935	6	31	2	2	1	1	1	83	1		31	1	1	1	0
31117118	2018	11	24	1935	2	31	1	2	1	1	60	83	1		37	1	1	3
31117218	2018	11	18	1933	12	31	2	2	1	1		84	1		31	1	1	3
31117618	2018	11	18	1931	12	31	2	2	1	1	1	86	1		33	2	1	3
31117718	2019	5	17	1931	5	31	1	2	1	1	88	88	1		31	1	1	2
31117818	2018	11	17	1930	4	31	2	2	1	1		88	1		31	1	1	3
31118018	2019	1	10	1942	8	31	2	2	1	1	21	76	1		31	1		3
31118181	2018	11	23	1922	11	31	2	2	1	1		96	1		31	1	1	3	0
31118218	2019	5	15	1949	1	31	2	2	1	1	30	70	1		31	1	1	1	2	7		2	92	4	0
31118518	2019	5	17	1944	3	31	1	2	1	1	75	75	1		31	1	1	1	1	1		2	48	4	0
31119518	2019	5	17	1951	8	31	1	2	1	1	67	67	1		31	1	1	1	1	1		2	67	3	0
31119618	2019	5	17	1950	12	31	2	2	1	1	68	68	1		31	1	1	1	2	0		1	74	3	0	1		1	45	5	0
31119718	2019	4	10	1951	6	31	1	2	1	1	67	67	1		31	1	1	1	1	0		2	67	3	0
31119818	2019	5	17	1949	9	31	2	2	1	1	2	69	1		41	1	2	1	2	1		1	40	4	0	0		1	69	4	0
31120018	2019	1	10	1917	2	31	2	2	1	1		101	1			1	1	1	2	1		2	62	4	0
31120118	2019	1	10	1918	2	31	2	2	1	1	100	100	1		31	1	1	1	1	8		1	52	5
31120318	2019	5	16	1940	12	31	1	2	1	1	40	78	1		32	2	1	1	1	0		2	73	4	0
31120518	2019	1	10	1917	8	31	2	2	1	1	70	101	1		32	2	1	1	4	1		2	66	4	0	2		1	66	4	10	3		1	36	5	3	4		2	36	5	0	5		2	3	0	0
31121018	2019	1	12	1925	9	31	2	2	2	1	2	93	1		31	1	2	1	3	1		2	68	2	0	3		2	38	5	0
31121118	2019	5	18	1929	3	31	1	2	1	1	87	90	1		32	2	2	1	2	1		2	64	4	0	2		1	70	4	0
31121218	2019	1	10	1928	4	31	2	2	1	1	90	90	1		31	1	1	1	3	1		1	57	3	0	2		2	56	3	0
31121318	2019	5	17	1927	7	31	1	2	1	1	91	91	1		31	1	1	3
31121518	2019	1	11	1928	3	31	1	2	1	1	90	90	1		31	1	2	1	1	0		2	90	0	0
31121618	2019	1	10	1922	7	31	2	2	1	1	96	96	1		31	1	1	3
31121718	2019	1	11	1923	9	31	1	2	1	1	95	95	1		31	1	1	2	2	0		2	87	2	0
31121818	2019	1	10	1926	4	31	2	2	1	1	80	92	1		31	1	1	1	3	1		2	64	3	0	2		1	64	3	0
31122018	2019	1	16	1934	7	31	2	2	1	1	13	84	1		32	2	2	1	1	0		1	85	3	0
31122118	2019	1	13	1936	3	31	1	2	1	1	80	82	1		34	2	2	2
31122218	2019	3	28	1936	3	31	2	2	1	1	82	83	1		31	1	1	2
31122318	2018	12	25	1934	12	31	1	2	1	1	30	84	1		32	1	2	2
31122518	2019	1	10	1933	1	31	1	2	1	1	15	86	1		32	2	2	1	1	0		2	85	0	0
31122618	2019	1	11	1932	8	31	2	2	1	1	86	86	1		31	1	1	2
31122718	2019	1	12	1928	11	31	1	2	1	1	75	90	2		31	1	1	1	3	1		1	66	3	0	2		2	65	3	0
31122818	2019	1	10	1930	6	31	2	2	1	1	88	88	1		31	1	1	2	0
31123018	2019	1	28	1949	1	31	2	2	1	1	10	70	1		31	1	2	2
31123118	2019	4	10	1945	5	31	1	2	1	1	73	73	1		31	1	1	2
31123218	2019	4	9	1948	10	31	2	2	1	1	70	70	1		31	1	1	1	1	0		1	76	5	0
31123518	2019	1	15	1944	10	31	1	2	1	1	18	74	1		31	1	1	1	3	0		2	65	3	0
31123618	2019	4	12	1941	9	31	2	2	1	1	40	77	1		13	1	2	2
31124205	2018	11	15	1938	1	31	1	1	2	3	80	80	1		31	1	2	1	3	0		2	79	0	0	1		1	54	5	20	2		2	54	3	0
31124305	2018	11	9	1938	1	31	1	1	1	3	20	80	1		31	1	2	1	1	0		2	76	2	0
31124405	2018	12	20	1938	5	31	1	1	2	2	80	80	1		31	1	2	1	4	0		2	77	0	0	1		1	51	9	0	2		2	53	9	0	3		1	30	2	0
31124518	2019	1	19	1950	1	31	1	2	1	1	35	69			31	1	1	1	1	0		2	67	3	5
31124718	2019	4	2	1950	7	31	1	2	1	1	68	68	1		31	1	1	1	2	0		2	65	3	0	1		1	36	5	0
31125105	2018	11	18	1938	7	31	2	1	2	3	40	80	1		32	1	1	1	1	0		1	79	1	0
31125205	2018	11	12	1938	3	31	1	1	1	3	20	80	1		31	1	2	1	2	0		2	80	1	0
31130018	2019	1	22	1915	6	31	2	2	1	1	60	103	1		31	1	1	1	1	8		2	57	3	0
31130118	2019	6	4	1951	4	31	2	2	1	1	5	68	1		31	1	1	1	1	0		1	72	4	0
31130218	2019	6	20	1949	12	31	2	2	1	1	12	69	1		31	1	1	1	1	0		1	72	5	0
31130318	2019	6	11	1949	3	31	2	2	1	1	32	70	1		31	1	1	1	1	0		1	72	3	8
31130518	2019	1	25	1915	2	31	1	2	1	1	70	103	1		33	2	2	3
31130618	2019	6	9	1945	8	31	1	2	1	1	35	73	1		31	1	1	1	1	0		1	68	3	0
31130718	2019	6	12	1946	8	31	1	2	1	1	15	72	1		31	1	1	1	1	0		2	70	4	0
31130818	2019	6	24	1951	4	31	2	2	1	1	8	68	1		31	1	1	1	1	0		1	72	4	0
31131018	2019	1	24	1925	2	31	2	2	1	1	93	93	1		31	1	1	3
31131105	2018	12	20	1938	10	31	2	1	2	2	80	80	1		31	1	2	1	1	0		1	82	1	0
31131118	2019	1	24	1928	10	31	1	2	1	1	50	90	1		32	2	2	3
31131218	2019	1	30	1925	3	31	2	2	1	1	93	93	1		31	1	1	3
31131318	2019	1	24	1927	4	31	1	2	1	1	60	91	1		33	2	2	3
31131518	2019	6	2	1920	12	31	1	2	1	1	10	98	1		31	1	1	1	2	1		1	64	5	0	2		2	62	5	0
31131618	2019	6	24	1947	3	31	1	2	1	1	32	72	1		31	1	1	1	1	0		2	68	4	0
31131718	2019	4	25	1922	5	31	1	2	1	1	3	96	1		31	1	1	3
31131818	2019	6	17	1923	12	31	2	2	1	1	10	95	1		31	1	1	1	2	1		1	68	4	6	2		2	65	4	0
31132005	2019	3	12	1940	9	31	1	1	1	1	20	78	1		31	1	1	1	1	0		2	75	4	0
31132018	2019	2	20	1934	10	31	2	2	1	1	2	84	1		32	2	2	2
31132118	2019	5	28	1932	8	31	1	2	1	1	50	86	1		31	1	1	1	2	1		1	56	4	5	2		2	54	4	0
31132218	2019	3	18	1937	10	31	2	2	1	1	50	81	1		32	2	1	2
31132318	2019	5	15	1934	6	31	1	2	1	1	60	84	1		31	1	1	1	1	0		2	81	4	0
31132518	2019	4	2	1934	1	31	1	2	1	1	40	85	1		31	1	1	1	1	0		2	81	3	0
31132618	2019	1	24	1929	8	31	2	2	1	1	80	89	1		33	2	2	3
31132718	2019	4	8	1933	4	31	1	2	1	1	70	86	1		31	1	1	2
31132818	2018	8	3	1935	1	31	2	2	1	1	10	83	1		31	1	1	2
31133018	2019	2	11	1948	3	31	2	2	1	1	22	70	1		31	1	1	1	1	0		1	73	4	0
31133118	2019	4	21	1946	11	31	1	2		1	45	72	1		31	1	1	1	1	0		2	68	4	0
31133218	2019	5	8	1953	9	31	2	2	1	1	34	65	1		31	1	1	1	1	0		1	69	5	0
31133318	2019	4	20	1948	4	31	1	2	1	1	71	71	1		31	1	1	1	1	0		2	68	4	0
31133518	2019	4	20	1943	12	31	1	2	1	1	60	75	1		31	1	1	1	1	0		1	72	5	0
31133618	2019	3	4	1943	11	31	2	2	1	1	50	75	1		31	1	1	1	1	0		1	78	4	0
31133718	2019	4	12	1942	3	31	1	2	1	1	46	77	1		31	1	1	1	1	0		2	72	4	0
31133818	2019	5	15	1952	6	31	2	2	1	1	30	66	1		31	1	1	1	1	0		1	72	4	5
31134518	2019	3	9	1951	11	31	1	2	1	1	2	67	1		32	2	1	1	1	0		2	64	5	0
31134618	2019	2	24	1951	10	31	2	2	1	1	20	67	1		31	1	1	1	2	0		1	70	4	0	1		2	40	5	0
31134718	2019	4	12	1951	12	31	1	2	1	1	40	67	1		31	1	1	1	1	0		2	65	5	0
31134818	2019	3	12	1952	9	31	2	2	1	1	30	66	1		31	1	1	1	1	0		1	70	5	0
31135018	2019	6	20	1932	6	31	2	2	1	1	12	87	1		32	2	2	1	1	0		1	85	3	0
31135118	2019	6	20	1951	7	31	1	2	1	1	15	67	1		31	1	1	1	1	0		2	64	5	0
31135218	2019	6	24	1946	1	31	2	2	1	1	15	73	1		31	1	1	1	1	0		1	76	4	0
31135318	2019	6	21	1950	4	31	2	2	1	1	20	69	1		31	1	1	2
31135518	2019	6	24	1950	8	31	2	2	1	1	12	68	1		31	1	1	1	1	0		1	73	5	12
31135618	2019	6	11	1936	8	31	1	2	1	1	62	82	1		31	1	1	1	1	1		2	58	4	0
31135718	2019	6	12	1940	12	31	1	2	1	1	20	78	1		31	1	1	1	1	0		2	76	4	0
31136018	2019	1	30	1926	11	31	2	2	1	1	78	92	1		33	1	1	3
31136118	2019	1	24	1927	5	31	1	2	1	1	85	91	1		31	1	2	3
31136218	2019	4	21	1928	10	31	2	2	1	1	70	90	1		31	1	2	1	2	1		1	64	4	10	2		2	62	4	0
31136318	2019	2	27	1926	11	31	1	2	1	1	31	92	1		32	2	2	1	1	0		2	86	2	0
31136518	2019	6	21	1950	10	31	2	2	1	1	5	68	1		31	1	1	1	3	2		2	42	5	0	1		1	42	5	0	3		2	8	2	0
31136618	2019	6	25	1948	8	31	1	2	1	1	8	70	1		31	1	1	1	1	0		2	67	4	0
31136705	2019	2	26	1938	6	31	2	1	1	1	36	80	1		31	1	1	1	4	1		1	56	5	0	2		2	53	5	0	3		1	26	5	0	0		1	84	4	0
31136718	2019	5	28	1921	1	31	2	2	1	1	60	98	1		31	1	1	1	2	1		1	72	4	6	2		2	68	4	0
31136818	2019	6	12	1923	12	31	2	2	1	1	6	95	1		31	1	1	1	2	1		1	69	4	4	2		2	64	4	0
31137018	2018	11	2	1936	8	31	2	2	1	1	60	82	1		31	1	1	1	2	1		1	60	3	0	2		2	54	3	0
31137118	2019	4	11	1937	7	31	1	2	1	1	55	81	1		31	1	1	1	1	0		2	77	3	0
31137218	2019	3	8	1935	5	31	2	2	1	1	24	83	1		31	1	1	2
31137318	2019	5	17	1939	2	31	1	2	1	1	50	80	1		31	1	1	1	1	0		2	76	4	0
31137518	2019	6	11	1929	7	31	1	2	1	1	6	89	1		31	1	1	1	1	1		1	64	4	0
31137618	2019	2	22	1929	4	31	2	2	1	1	60	89	1		32	2	2	1	2	1		1	56	4	10	2		2	52	3	0
31137718	2019	5	28	1934	3	31	1	2	1	1	20	85	1		31	1	1	1	1	0		2	82	4	0
31137818	2018	10	8	1931	3	31	2	2	1	1	60	87	1		32	2	2	1	2	1		2	59	4	0	2		1	62	4	4
31138018	2019	5	12	1949	3	31	1	2	1	1	50	70	1		31	1	1	1	1	0		2	67	4	0
31138118	2019	4	12	1949	3	31	1	2	1	1	45	70	1		31	1	1	1	1	0		2	65	5	0
31138218	2019	4	24	1945	4	31	2	2	1	1	40	74	1		31	1	1	1	1	0		1	76	4	0
31138318	2019	4	20	1947	11	31	1	2	1	1	50	71	1		32	2	2	1	1	0		2	68	4	0
31138518	2019	4	11	1940	10	31	1	2	1	1	3	78	1		31	1	1	1	1	0		2	76	5	0
31138618	2019	4	8	1942	1	31	2	2	1	1	50	77	1		31	1	1	1	1	0		1	80	5	8
31138718	2019	4	22	1944	12	31	1	2	1	1	55	74	1		31	1	1	1	1	0		2	70	4
31138818	2019	4	21	1942	10	31	2	2	1	1	4	76	1		31	1	1	1	2	1		2	40	5	0	2		1	42	5	0
31139518	2019	4	11	1953	12	31	1	2	1	1	50	65	1		31	1	1	1	1	0		2	62	5	0
31139618	2019	4	2	1952	12	31	2	2	1	1	10	66	1		32	1	2	1	1	0		1	70	4	5
31139718	2019	4	20	1951	4	31	1	2	1	1	8	68	1		31	1	1	1	1	0		2	65	5	0
31139818	2019	4	22	1951	8	31	2	2	1	1	2	67	1		31	1	1	1	1	0		1	70	4	0
31141018	2019	3	30	1928	3	31	2	2	1	1	74	91	1		33	1	1	3
31141118	2019	1	25	1927	9	31	1	2	1	1	60	91	1		32	1	1	3
31141218	2019	2	27	1928	12	31	2	2	1	1	90	90	1		31	1	1	2
31141318	2019	1	24	1927	7	31	1	2	1	1	67	91	1		37	1	2	1	2	0		2	89	3	0
31141518	2019	1	22	1928	10	31	1	2	1	1	90	90	1		31	1	1	1	2	0		2	83	5	0
31141618	2019	4	18	1921	8	31	2	2	1	1	3	97	1		31	1	1	1	1	1		1	72	5	20
31141718	2019	1	23	1921	1	31	1	2	1	1	65	98	1		14	2	2	2
31141818	2019	4	19	1923	9	31	2	2	1	1	18	95	1		44	1	1	3
31142018	2019	1	25	1937	9	31	2	2	1	1	70	81	1		33	2	1	1	2	1		2	56	4	0
31142118	2019	3	26	1937	9	31	1	2	1	1	81	81	1		31	1	1	1	1	0		2	78	1	0
31142218	2019	3	21	1935	12	31	2	2	1	1	83	83	1		31	1	1	1	1	0		1	86	5	0
31142318	2019	5	15	1937	4	31	1	2	1	1	82	82	1		31	1	1	1	1	0		2	74	1	0
31142518	2019	1	22	1928	11	31	1	2	1	1	89	90	1		31	1	1	1	2	1		1	65	5	0
31142618	2019	3	27	1929	10	31	2	2	1	1	70	89	1		12	1	1	2
31142818	2019	2	28	1931	9	31	2	2	1	1	87	87	1			1	1	2
31143018	2019	2	27	1945	11	31	2	2	1	1	60	73	1		33	2	2	1	1	0		1	76	5	0
31143118	2019	4	9	1945	7	31	1	2	1	1	73	73	1		31	1	1	1	1	7		2	96	1	0
31143218	2019	4	2	1949	7	31	2	2	1	1	47	69	1		23	1	1	1	1	0		1	72	4	0
31143318	2019	4	10	1947	12	31	1	2	1	1	71	71	1		31	1	1	1	1	0		2	70	3	0
31143618	2019	3	22	1941	10	31	2	2	1	1	77	77	1		31	1	1	2
31143818	2019	3	27	1941	8	31	2	2	1	1	77	77	1		31	1	1	1	1	0		1	87	3	0
31144518	2019	3	20	1949	10	31	1	2	1	1	69	69	1		31	1	1	1	2	0		1	69	4	0	1		1	40	5	0
31144618	2019	4	2	1953	4	31	2	2	1	1	63	66	1		33	1	2	1	2	0		1	71	3	0	1		1	36	5	0
31144718	2019	3	26	1951	9	31	1	2	1	1	67	67	1		31	1	1	1	1	0		2	67	3	0
31144818	2019	4	9	1953	8	31	2	2	1	1	65	65	1		31	1	1	1	3	0		1	70	3	0	1		2	38	2	0
31146018	2019	3	30	1925	8	31	2	2	1	1	83	93	1		33	1	1	3
31146118	2019	1	22	1928	12	31	1	2	1	1	89	90	1		31	2	1	1	2	0		2	89	5	0
31146218	2019	3	30	1925	6	31	2	2	1	1	93	93	1		31	1	1	3
31146318	2019	1	22	1928	3	31	1	2	1	1	67	90	1		32	2	2	1	5	1		2	63	5	0	1		1	65	5	0
31146518	2019	4	19	1921	8	31	1	2		2	30	97	1		33	2	2	1	2	0		2	86	1	0	1		2	60	3	0
31146818	2019	4	18	1923	9	31	2	2	1	1	31	95	1		32	2	2	1	1	1		2	66	3	0
31147018	2019	3	27	1934	12	31	2	2	1	1	84	84	1		31	1	1	2
31147218	2019	3	27	1941	1	31	2	2	1	1	78	78	1		31	1	1	1	1	0		1	84	5	24
31147318	2019	4	3	1939	8	31	1	2	1	1	79	79	1		31	1	1	1	1	0		2	78	3	0
31147618	2019	2	27	1931	12	31	1	2	1	1	70	87	1		33	1	1	2
31147818	2019	3	19	1933	12	31	2	2	1	1	85	85	1		31	1	1	1	1	0		1	85	0	0
31148018	2019	4	9	1945	12	31	2	2	1	1	73	73	1		31	1	1	1	1	1		2	42	5	0
31148218	2019	3	29	1947	10	31	2	2	1	1	71	71	1		31	1	1	1	2	0		1	75	4	0	1		1	39	4	0
31148618	2019	4	1	1940	10	31	2	2	1	1	78	78	1		31	1	1	1	1	0		1	85	4	0
31148818	2019	3	29	1940	8	31	2	2	1	1	78	78	1		31	1	1	2
31149518	2019	3	26	1951	5	31	1	2	1	1	67	67	1		31	1	1	1	1	0		2	65	4	0
31149718	2019	4	1	1951	1	31	1	2	1	1	67	68	1		31	1	1	1	1	0		2	65	4	0
31149818	2019	4	12	1953	1	31	2	2	1	1	65	66	1		31	1	1	1	3	7		2	88	3	0	6		1	56	4	0	8		2	54	4	0
31210018	2018	12	18	1916	5	31	2	2	1	1	70	102	1		33	2	1	1	1	1		2	86	2	0
31210118	2018	12	2	1918	7	31	1	2	1	1	70	100	1		31	1	1	3
31210218	2018	12	7	1916	11	31	1	2	1	1	72	102	1		32	2	2	3
31210318	2019	1	26	1919	1	31	1	2	1	1	80	100	1		32	2	1	1	2	2		2	67	1	88	2		2	50	5	0
31210518	2018	12	20	1915	2	31	2	2	1	1	80	103	1		31	1	1	3
31210618	2018	12	2	1918	5	31	1	2	1	1	76	100	1		32	2	1	1	1	1		2	63	5
31210718	2018	12	7	1916	10	31	1	2	1	1	80	102	1		31	1	1	3
31210818	2018	11	8	1918	3	31	1	2	1	1	70	100	1		31	1	1	1	2	1		2	70	5		1		1	72	5
31211018	2018	12	26	1914	12	31	2	2	1	1	50	104	1		31	1	1	1	2	1		1	68	4	0	2		2	64	4	0
31211118	2018	12	26	1928	9	31	1	2	1	1	60	90	1		31	1	1	1	2	1		1	72	4	0	2		2	68	4	0
31211218	2018	12	10	1935	12	31	2	2	1	1	60	83	1		31	1	1	1	1	1		1	56	4	4
31211318	2018	12	27	1927	2	31	1	2	1	1	40	91	1		37	2	1	1	2	0		2	88	4		1		1	65	3
31211518	2018	12	22	1920	3	31	1	2	1	1	60	98	1		31	1	1	2
31211618	2018	12	29	1923	12	31	2	2	1	1	69	95	1		31	1	1	1	1	1		2	70	4
31211718	2018	12	2	1920	11	31	1	2	1	1	72	98	1		32	2	2	3
31211818	2018	12	24	1922	2	31	2	2	1	1	60	96	1		31	1	1	1	2	1		1	71	3	0	2		2	68	3	0
31212018	2018	12	24	1934	4	31	2	2	1	1	60	84	1		31	1	1	1	1	1		2	60	4	0
31212118	2018	12	24	1936	7	31	1		1	2	1	82	1		31	1	1	3
31212318	2019	4	21	1935	8	31	1	2	1	1	52	83	1		31	1	1	1	1	0		2	72	3	0
31212518	2018	12	18	1930	11	31	1	2	1	1	60	88	1		37	2	1	2
31212618	2018	12	26	1931	2	31	2	2	1	1	70	87	1		31	1	1	1	2	1		1	65	4	0	2		2	62	4	0
31212718	2018	12	27	1929	8	31	1	2	1	1	40	89	1		37	2	2	1	2	0		2	84	2	0	1		2	60	2	0
31212818	2018	12	8	1933	12	31	2	2	1	1	60	85	1		32	2	2	1	1	1		2	62	4	3
31213018	2018	12	4	1944	10	31	2		1	1	40	74	1		31	1	1	1	1	0		1	80	3
31213118	2019	6	10	1947	11	31	1	2	1	1	6	71	1		31	1	1	1	1	0		2	68	5	0
31213218	2019	4	2	1947	1	31	2	2	1	1	40	72	1		31	1	1	2
31213318	2019	4	22	1947	10	31	1	2	1	1	60	71	1		31	1	1	1	1	0		2	68	4	0
31213518	2018	12	4	1940	10	31	1	2	1	1	60	78	1		37	2	1	1	1	0		2	75	3	0
31213618	2018	12	4	1941	12	31	2	2	1	1	30	77	1		31	1	1	1	1	0		1	87	1	0
31213718	2018	12	4	1942	3	31	1	2	1	1	40	76	1		31	1	1	1	2	0		2	70	5	0	1		2	38	5	0
31213818	2018	10	8	1939	11	31	2	2	1	1	41	78			31	1	1	1	1	0		1	82	4	0
31214518	2018	12	11	1952	3	31	1	2	1	1	66	66	1		31	1	1	1	1	0		2	60	4
31214618	2018	10	7	1952	1	31	2	2	1	1	50	66	1		31	1	1	1	1	0		1	72	5	0
31214718	2018	12	4	1949	12	31	1	2	1	1	42	69	1		31	1	1	1	1	0		2	71	3	0
31214818	2018	10	9	1953	10	31	2	2	1	1	24	65	1		31	1	1	1	1	0		1	67	4	4
31215018	2018	11	4	1918	8	31	1	2	1	1	70	100	1		32	2	2	1	1	2		2	67	3	0
31215118	2019	4	11	1920	1	31	1	2	1	1	80	99	1		31	1		1	3	0		2	94	2		1		1	65	5		2		2	61	5
31215218	2019	5	26	1948	10	31	1	2	1	1	40	70	1		31	1	1	1	1	0		2	66	4	0
31215318	2019	5	22	1933	12	31	1	2	1	1	24	85	1		31	1	1	1	1	0		2	82	2	0
31215518	2019	1	24	1918	9	31	2	2	1	1	20	100	1		32	2	2	1	2	1		2	72	5	0	2		1	74	5	0
31215618	2019	5	27	1932	3	31	1	2	1	1	72	87	1		31	1	1	1	1	0		2	84	2	0
31215718	2019	6	4	1920	12	31	2	2	1	1	69	98	1		31	1	1	1	2	1		1	70	4	5	2		2	68	4	0
31215818	2019	5	28	1938	1	31	1	2	1	1	12	81	1		31	1	1	1	1	2		2	78	3	0
31216018	2018	11	4	1928	11	31	2	2	1	1	72	90	1		31	1	1	1	2	1		2	62	4	0	2		1	65	4	0
31216118	2018	12	11	1927	4	31	1	2	1	1	70	91	1		37	2	2	1	2	1		1	68	4	0	2		2	65	4	0
31216218	2019	5	29	1953	9	31	2	2	1	1	5	65	1		31	1	1	1	1	0		1	68	5	4
31216318	2019	1	26	1927	4	31	1	2	1	1	80	91	1		33	2	1	1		0		2	77	9	0	1		2	52	2	0	2		1	54	9	0	3		2	16	9	0
31216518	2018	12	28	1921	12	31	1	2	1	1	70	97	1		32	2	2	3
31216618	2018	11	7	1922	4	31	2	2	1	1	70	96	1		32	2	2	1	2	1		1	66	4	0	2		2	62	4	0
31216718	2018	12	4	1922	3	31	1	2	1	1	68	96	1		37	1	1	3
31216818	2018	11	7	1922	4	31	2	2	1	1	72	96	1		31	1	1	1	2	1		2	68	5	0	2		1	70	5	0
31217018	2018	11	8	1938	8	31	2	2	1	1	54	80	1		32	2	2	2
31217118	2019	5	6	1934	7	31	1	2	1	1	12	84	1		31	1	1	1	1	0		2	78	5	0
31217218	2018	10	12	1937	10	31	2	2	1	1	64	81	1		31	1	1	1	2	1		1	62	3	0	2		2	59	3	0
31217318	2019	4	18	1939	2	31	1	2	1	1	2	80	1		31	1	1	1	1	0		2	76	2	0
31217518	2018	12	2	1934	11	31	1	2	1	1	30	84	1		32	2	2	1	1	0		2	80	3	0
31217618	2018	12	2	1929	11	31	2	2	1	1	60	89	1		31	1	1	1	2	1		2	66	5
31217718	2018	12	2	1929	9	31	1	2	1	1	60	89	1		31	1	1	1	2	1		1	51	4	6	2		2	46	4	0
31217818	2018	11	2	1931	8	31	2	2	1	1	40	87	1		31	1	1	2
31218018	2018	8	4	1943	12	31	2	2	1	1	30	74	1		31	1	1	1	1	0		1	76	3	0
31218118	2019	4	26	1948	12	31	1	2	1	1	70	70	1		31	1	1	1	1	0		2	68	4	0
31218218	2019	4	6	1944	6	31	2	2	1	1	30	74	1		31	1	1	2
31218318	2019	4	20	1945	7	31	1	2	1	1	3	73	1		31	1	1	1	1	0		2	70	5	0
31218518	2019	4	2	1939	8	31	1	2	1	1	8	79	1		31	1	1	1	3	1		2	40	5	0	2		1	42	5	0	0		2	76	4	0
31218618	2019	4	2	1939	6	31	2	2	1	1	24	79	1		31	1	1	1	1	1		1	46	4	8
31218718	2019	4	2	1941	12	31	1	2	1	1	20	77	1		31	1	1	1	1	0		2	73	4	0
31218818	2019	4	28	1942	12	31	2	2	1	1	52	76	1		31	1	1	1	1	0		1	80	5	12
31219518	2018	10	7	1950	8	31	1		1	1	68	68	1		31	1	1	2
31219618	2018	11	12	1950	11	31	2	2	1	1	35	68	1		31	1	1	1	1	0		1	70	4	0
31219718	2019	4	2	1953	1	31	1	2	1	1	2	66	1		31	1	1	1	1	0		1	64	4	0
31219818	2019	4	12	1950	1	31	2	2	1	1	42	69	1		31	1	1	1	1	0		1	72	4	0
31220018	2019	1	3	1912	12	31	1	2	1	1	86	106	1		33	2	2	1	3	1		1	69	4	0	2		2	69	4	0
31220118	2018	12	15	1918	6	31	2	2	1	1	50	100	1		32	2	2	2
31221018	2019	1	3	1937	11	31	2	2	1	1	81	81	1		31	1	1	2	0
31222018	2018	12	15	1937	11	31	2	2	1	1	60	81	1		31	2	2	1	2	0		1	83	3	0
31222618	2019	4	10	1931	11	31	1	2	1	1	87	87	1		31	1	1	1	1	0		2	84	0	0
31223018	2019	1	13	1945	11	31	2	2	1	1	68	73	1		31	1	1	1	5	0		1	78	3	0	1		1	50	3	0	1		2	52	3	0
31224518	2019	4	10	1949	8	31	1	2	1	1	69	69	1		31	1	1	1	1	0		2	64	3	0
31310018	2019	6	20	1919	4	31	2	2	1	1	25	100	1		37	2	2	3
31310218	2019	3	5	1928	5	31	2	2	1	1	90	90	1		31	1	1	1	2	1		2	67	3	0	2		1	37	3	0
31310518	2019	6	16	1923	10	31	1	2	1	1	25	95	1		32	2	2	1	1	1		1	65	5	0
31311018	2019	1	15	1929	1	31	2	2	1	1	90	90	1		31	1	1	1	1	0		1	89	3	0
31311118	2019	1	22	1927	7	31	1	2	1	1	70	91	1		32	2	2	1	1	1		1	50	4	0
31311318	2019	1	11	1926	8	31	1	2	1	1	60	92	1		37	2	2	1	2	1		1	57	4	5	2		2	56	4	0
31311518	2019	6	23	1920	2	31	1	2	1	1	15	99	1		42	2	2	1	2	0		2	95	5	0	8		2	56	2	0
31311618	2019	6	20	1922	5	31	2	2	1	1	19	97	1		31	1	1	3
31311718	2019	6	3	1924	1	31	1	2	1	1	30	95	1		32	2	1	1	1	8		2	63	3	0
31311818	2019	6	15	1924	1	31	2	2	1	1	15	95	1		33	2	2	1	2	1		1	59	4	15	2		2	53	4	10
31312018	2019	1	22	1936	4	31	2	2	1	1	82	82	1		31	1	1	1	1	0		1	90	1	0
31312118	2019	1	15	1934	11	31	1	2	1	1	71	84	1		33	2	2	2
31312218	2019	1	14	1937	5	31	2	2	1	1	81	81	1		31	1	1	2
31312318	2018	11	18	1936	8	31	1	2	1	1	82	82	1		31	1	1	3
31312518	2019	3	7	1930	2	31	1	2	1	1	89	89	1		31	1	1	1	2	1		1	55	5	0
31312618	2019	1	15	1932	7	31	2	2	1	1	70	86	1		31	1	1	2
31312818	2019	1	14	1933	3	31	2	2	1	1		85	1		33	2	1	1	1	1		2	70	3
31313018	2019	3	12	1942	9	31	2	2	1	1	72	76	1		31	1	1	1	1	0		1	78	5	0
31313118	2019	1	10	1945	7	31	1	2	1	1	73	73	1		31	1	1	1	3	0		2	71	3	0	1		1	48	3	24	2		2	48	3	0
31313218	2019	3	15	1947	11	31	2	2	1	1	71	71	1		31	1	1	1	1	0		1	72	4	0
31313318	2019	3	19	1945	6	31	1	2	1	1	65	73	1		33	1	1	1	1	0		2	73	5	0
31313518	2019	3	20	1944	6	31	1	2	1	1	74	74	1		53	1	1	2
31313618	2019	1	18	1943	10	31	2	2	1	1	75	75	1		32	2	2	2	0
31313718	2019	1	16	1943	10	31	1	2	1	1	75	75	1		31	1	1	1	2	0		2	75	3	0
31313818	2019	1	15	1943	4	31	2	2	1	1	70	75	1		31	1	1	1	1	0		1	73	3	0
31314518	2019	1	14	1950	12	31	1	2	1	1	68	68	1		31	1	1	1	1	0		2	66	3	0
31314618	2019	1	15	1950	12	31	2	2	1	1	68	68	1		31	1	1	2
31314718	2019	1	18	1954	2	31	1	2	1	1	64	64	1		31	1	1	1	1	0		2	65	3	0
31314818	2019	3	6	1951	5	31	2	2	1	1	66	67	1		52	1	1	1	1	0		2	70	4	0
31315018	2019	5	15	1925	10	31	2	2	1	1	93	93	1		31	1	1	1	2	0		1	92	3	0	1		1	57	4	0
31316013	2019	1	22	1927	4	31	2	2	1	1	71	91	1		31	2	1		1	1		1	63	3
31316118	2019	1	22	1928	7	31	1	2	1	1	70	90	1		33	2	1	1	2	1		1	61	5	0	2		2	60	5	0
31316218	2019	3	5	1927	11	31	2	2	1	1	70	91	1		32	2	1	2
31316318	2019	1	22	1927	12	31	1	2	1	1	61	91	1		41	2	2	2
31316518	2019	6	15	1923	10	31	1	2	1	1	15	95	1		51	2	1	1	2	0		2	88	4	0	1		1	50	4	0
31316618	2019	6	16	1922	10	31	2	2	1	1	16	96	1		31	1	1	1	1	8		2	64	1	0
31316718	2019	6	28	1923	3	31	1	2	1	1	18	96	1		37	2	2	1	4	1		2	56	5	0	2		1	61	5	0	3		2	23	5	0	8		2	54	3	0
31316818	2019	6	21	1922	8	31	2	2	1	1	60	96	1		31	1	1	3
31317018	2019	1	17	1938	5	31	2	2	1	1	80	80	1		31	1	1	1	2	1		1	58	3	15	2		2	58	3	0
31317118	2019	3	8	1935	12	31	1	2	1	1	50	83	1		33	1	1	1	1	1		1	888	2	4
31317218	2018	11	18	1936	9	31	2	2	1	1	1	82	1		31	1	1	3
31317318	2019	1	14	1934	8	31	1	2	1	1	70	84	1		32	2	1	1	3	0		2	82	5	0	1		1	60	4	0	2		2	60	4	0
31317618	2019	1	25	1937	6	31	2	2	1	1	70	81	1		33	2	1	1	2	1		1	62	4	10
31317718	2019	4	12	1932	4	31	1	2	1	1	56	87	1		32	1	1	2
31317818	2019	2	26	1931	12	31	2	2	1	1	87	87	1		33	1	2	2
31318018	2019	3	13	1946	10	31	2	2	1	1	72	72	1		31	1	1	1	1	3		2	29	5	0
31318118	2019	3	22	1949	5	31	1	2	1	1	69	69	1		31	1	1	1	2	1		2	35	5	0	0		2	68	4	0
31318218	2019	3	7	1948	12	31	2	2	1	1	70	70	1		31	1	1	1	1	0		1	79	4	0
31318318	2019	4	2	1948	8	31	1	2	1	1	70	70	1		31	1	1	1	1	1		2	30	5	0
31318518	2019	1	17	1943	11	31	1	2	1	1	70	75	1		32	2	1	1	2	0		2	42	4	0
31318618	2019	1	16	1939	11	31	2	2	1	1		79	1		31	1	1	1	1	0		1	84	1	0
[truncated: 13,875 more rows]
[truncated: 711 more columns]
